# Supplementary material for: (4-Hydroxy­methyl-1H-imidazole-κN 3)bis­(tri-tert-butoxy­silanethiol­ato-κ2 O,S)cadmium(II)
Source: Acta Crystallogr Sect E Struct Rep Online. 2008 Nov 8;64(Pt 12):m1515. doi: 10.1107/S1600536808035642 (PMC2959838; doi:10.1107/S1600536808035642)
Supplement: Supplementary file 1 [file e-64-m1515-sup1.cif]

##############################################################################
###                                                                        ###
###        Electronic paper (Acta Crystallographica Section E)             ###
###                                                                        ###
##############################################################################
#                                                                            #
# This CIF contains the data in a paper accepted for publication in Acta     #
# Crystallographica Section E. It conforms to the requirements of Notes      #
# for Authors for Section E, and has been peer reviewed under the auspices   #
# of the IUCr Commission on Journals.                                        #
#                                                                            #
# Full details of the Crystallographic Information File format               #
# are given in the paper "The Crystallographic Information File (CIF):       #
# a New Standard Archive File for Crystallography" by S. R. Hall, F. H.      #
# Allen and I. D. Brown [Acta Cryst. (1991), A47, 655-685].                  #
#                                                                            #
# The current version of the core CIF dictionary is obtainable from          #
# ftp://ftp.iucr.org/pub/cif_core.dic. The current version number is 2.4.    #
#                                                                            #
# Software is freely available for graphical display of the structure(s) in  #
# this CIF.  For information consult the CIF home page http://www.iucr.org/  #
# cif/home.html                                                              #
#                                                                            #
# This file may be used for bona fide research purposes within the           #
# scientific community so long as proper attribution is given to the journal # 
# article from which it was obtained.                                        #
#                                                                            #
##############################################################################
                                             
data_I
_audit_creation_method     'WinGX routine CIF_UPDATE'
_audit_conform_dict_name     cif_core.dic
_audit_conform_dict_version     2.3
_chemical_name_systematic
;
(4-Hydroxymethyl-1<i>H</i>-imidazole-\k<i>N</i>^3^)bis(tri-<i>tert</i>-
butoxysilanethiolato-\k^2^<i>O</i>,<i>S</i>)cadmium(II)
;
_chemical_formula_moiety     'C28 H60 Cd N2 O7 S2 Si2'
_chemical_formula_sum     'C28 H60 Cd N2 O7 S2 Si2'
_chemical_formula_iupac     '[Cd (C12 H27 O3 S Si)2 (C4 H6 N2 O)]'
_chemical_formula_weight     769.48
_symmetry_cell_setting     monoclinic
_symmetry_space_group_name_H-M     'P 21/c'
_symmetry_space_group_name_Hall     '-P 2ybc'
loop_
    _symmetry_equiv_pos_as_xyz
    'x, y, z'
    '-x, y+1/2, -z+1/2'
    '-x, -y, -z'
    'x, -y-1/2, z-1/2'
_cell_length_a     16.3362(4)
_cell_length_b     9.1279(2)
_cell_length_c     26.6535(6)
_cell_angle_alpha     90
_cell_angle_beta     92.258(2)
_cell_angle_gamma     90
_cell_volume     3971.36(16)
_cell_formula_units_Z     4
_cell_measurement_reflns_used     25578
_cell_measurement_theta_min     2.0067
_cell_measurement_theta_max     32.4703
_cell_measurement_temperature     120(2)
_exptl_crystal_description     prism
_exptl_crystal_colour     colourless
_exptl_crystal_size_max     0.1308
_exptl_crystal_size_mid     0.0949
_exptl_crystal_size_min     0.0578
_exptl_crystal_density_diffrn     1.287
_exptl_crystal_density_method     'not measured'
_exptl_crystal_F_000     1624
_exptl_absorpt_coefficient_mu     0.754
_exptl_absorpt_correction_type     analytical
_exptl_absorpt_process_details
;
(CrysAlis RED; Oxford Diffraction, 2006)
;
_exptl_absorpt_correction_T_min     0.856
_exptl_absorpt_correction_T_max     0.923
_exptl_special_details
;
;
_diffrn_ambient_temperature     120(2)
_diffrn_radiation_type     MoK\a
_diffrn_radiation_wavelength     0.71073
_diffrn_radiation_monochromator     graphite
_diffrn_measurement_device_type     'Oxford Diffraction KM-4-CCD'
_diffrn_measurement_device     'Oxford Diffraction KM-4-CCD'
_diffrn_measurement_method     '0.6\% wide \w'
_diffrn_detector_area_resol_mean     8.1883
_diffrn_reflns_number     27726
_diffrn_reflns_av_R_equivalents     0.0259
_diffrn_reflns_theta_min     2.01
_diffrn_reflns_theta_max     25.5
_diffrn_reflns_theta_full     25.5
_diffrn_measured_fraction_theta_max     1
_diffrn_measured_fraction_theta_full     1
_diffrn_reflns_limit_h_min     -19
_diffrn_reflns_limit_h_max     19
_diffrn_reflns_limit_k_min     -11
_diffrn_reflns_limit_k_max     11
_diffrn_reflns_limit_l_min     -32
_diffrn_reflns_limit_l_max     31
_refine_special_details
;
Refinement of <i>F</i>^2^ against ALL reflections. The weighted <i>R</i>-factor
<i>wR</i> and goodness of fit <i>S</i> are based on <i>F</i>^2^, conventional
<i>R</i>-factors <i>R</i> are based on <i>F</i>, with <i>F</i> set to zero for
negative <i>F</i>^2^. The threshold expression of <i>F</i>^2^ >
\s(<i>F</i>^2^) is used only for calculating <i>R</i>-factors(gt) <i>etc</i>.
and is not relevant to the choice of reflections for refinement.
<i>R</i>-factors based on <i>F</i>^2^ are statistically about twice as large
as those based on <i>F</i>, and <i>R</i>- factors based on ALL data will be
even larger.
;
_reflns_number_total     7385
_reflns_number_gt     6448
_reflns_threshold_expression     I>2\s(I)
_refine_ls_structure_factor_coef     Fsqd
_refine_ls_matrix_type     full
_refine_ls_R_factor_all     0.0377
_refine_ls_R_factor_gt     0.0315
_refine_ls_wR_factor_gt     0.0848
_refine_ls_wR_factor_ref     0.0959
_refine_ls_goodness_of_fit_ref     1.142
_refine_ls_restrained_S_all     1.142
_refine_ls_number_reflns     7385
_refine_ls_number_parameters     376
_refine_ls_number_restraints     0
_refine_ls_hydrogen_treatment     mixed
_refine_ls_weighting_scheme     calc
_refine_ls_weighting_details
                  'calc w=1/[\s^2^(Fo^2^)+(0.067P)^2^] where P=(Fo^2^+2Fc^2^)/3'
_atom_sites_solution_hydrogens     geom
_atom_sites_solution_primary     direct
_atom_sites_solution_secondary     difmap
_refine_ls_shift/su_max     0.001
_refine_ls_shift/su_mean     0
_refine_diff_density_max     1.138
_refine_diff_density_min     -0.801
_refine_ls_extinction_method     none
loop_
    _atom_type_symbol
    _atom_type_description
    _atom_type_scat_dispersion_real
    _atom_type_scat_dispersion_imag
    _atom_type_scat_source
    C C 0.0033 0.0016 'International Tables Vol C Tables 4.2.6.8 and 6.1.1.4'
    Cd Cd -0.8075 1.2024 'International Tables Vol C Tables 4.2.6.8 and 6.1.1.4'
    N N 0.0061 0.0033 'International Tables Vol C Tables 4.2.6.8 and 6.1.1.4'
    O O 0.0106 0.006 'International Tables Vol C Tables 4.2.6.8 and 6.1.1.4'
    S S 0.1246 0.1234 'International Tables Vol C Tables 4.2.6.8 and 6.1.1.4'
    Si Si 0.0817 0.0704 'International Tables Vol C Tables 4.2.6.8 and 6.1.1.4'
    H H 0 0 'International Tables Vol C Tables 4.2.6.8 and 6.1.1.4'
_computing_data_collection
;
CrysAlis CCD (Oxford Diffraction, 2006)
;
_computing_cell_refinement
;
CrysAlis RED (Oxford Diffraction, 2006)
;
_computing_data_reduction
;
CrysAlis RED (Oxford Diffraction, 2006)
;
_computing_structure_solution     'SHELXS97 (Sheldrick, 2008)'
_computing_structure_refinement     'SHELXL97 (Sheldrick, 2008)'
_computing_molecular_graphics     'ORTEP-3 for Windows (Farrugia, 1997)'
_computing_publication_material     'WinGX (Farrugia, 1999)'
loop_
    _atom_site_type_symbol
    _atom_site_label
    _atom_site_fract_x
    _atom_site_fract_y
    _atom_site_fract_z
    _atom_site_U_iso_or_equiv
    _atom_site_adp_type
    _atom_site_calc_flag
    _atom_site_refinement_flags
    _atom_site_occupancy
    _atom_site_disorder_assembly
    _atom_site_disorder_group
    C C1 0.26185(15) 0.7084(3) 0.33154(9) 0.0242(5) Uani d . 1 . .
    C C2 0.22265(16) 0.6933(3) 0.38215(9) 0.0295(6) Uani d . 1 . .
    H H2A 0.163 0.687 0.3771 0.044 Uiso calc R 1 . .
    H H2B 0.2366 0.7788 0.403 0.044 Uiso calc R 1 . .
    H H2C 0.2431 0.6043 0.399 0.044 Uiso calc R 1 . .
    C C3 0.35460(16) 0.7180(3) 0.33821(12) 0.0421(7) Uani d . 1 . .
    H H3A 0.3692 0.7997 0.3607 0.063 Uiso calc R 1 . .
    H H3B 0.3784 0.734 0.3055 0.063 Uiso calc R 1 . .
    H H3C 0.3759 0.6264 0.3528 0.063 Uiso calc R 1 . .
    C C4 0.2371(2) 0.5823(3) 0.29714(12) 0.0403(7) Uani d . 1 . .
    H H4A 0.1772 0.5777 0.2935 0.06 Uiso calc R 1 . .
    H H4B 0.258 0.4902 0.3115 0.06 Uiso calc R 1 . .
    H H4C 0.26 0.5975 0.2641 0.06 Uiso calc R 1 . .
    C C5 0.01249(14) 0.8699(3) 0.30993(9) 0.0238(5) Uani d . 1 . .
    C C6 0.0257(2) 0.8463(5) 0.25496(12) 0.0602(11) Uani d . 1 . .
    H H6A 0.0709 0.777 0.2511 0.09 Uiso calc R 1 . .
    H H6B 0.0394 0.9399 0.2393 0.09 Uiso calc R 1 . .
    H H6C -0.0243 0.8067 0.2387 0.09 Uiso calc R 1 . .
    C C7 -0.0044(2) 0.7254(4) 0.33537(13) 0.0545(10) Uani d . 1 . .
    H H7A 0.0412 0.6579 0.3303 0.082 Uiso calc R 1 . .
    H H7B -0.0551 0.683 0.3209 0.082 Uiso calc R 1 . .
    H H7C -0.0103 0.7417 0.3714 0.082 Uiso calc R 1 . .
    C C8 -0.0562(2) 0.9759(4) 0.31701(18) 0.0668(12) Uani d . 1 . .
    H H8A -0.0638 0.9902 0.353 0.1 Uiso calc R 1 . .
    H H8B -0.1067 0.9369 0.3011 0.1 Uiso calc R 1 . .
    H H8C -0.0429 1.0699 0.3016 0.1 Uiso calc R 1 . .
    C C9 0.18831(15) 1.1593(3) 0.40703(9) 0.0241(5) Uani d . 1 . .
    C C10 0.1511(2) 1.0770(3) 0.45032(11) 0.0400(7) Uani d . 1 . .
    H H10A 0.1924 1.0118 0.466 0.06 Uiso calc R 1 . .
    H H10B 0.1043 1.0188 0.4376 0.06 Uiso calc R 1 . .
    H H10C 0.1326 1.1473 0.4753 0.06 Uiso calc R 1 . .
    C C11 0.12555(16) 1.2614(3) 0.38198(10) 0.0314(6) Uani d . 1 . .
    H H11A 0.0773 1.205 0.3707 0.047 Uiso calc R 1 . .
    H H11B 0.1496 1.309 0.3531 0.047 Uiso calc R 1 . .
    H H11C 0.1094 1.3362 0.4061 0.047 Uiso calc R 1 . .
    C C12 0.26370(16) 1.2447(3) 0.42515(10) 0.0335(6) Uani d . 1 . .
    H H12A 0.3034 1.1776 0.4414 0.05 Uiso calc R 1 . .
    H H12B 0.2478 1.3195 0.4493 0.05 Uiso calc R 1 . .
    H H12C 0.2885 1.292 0.3965 0.05 Uiso calc R 1 . .
    C C13 0.32921(15) 1.1821(3) 0.11528(9) 0.0246(5) Uani d . 1 . .
    C C14 0.2878(2) 1.2913(3) 0.14824(11) 0.0392(7) Uani d . 1 . .
    H H14A 0.3064 1.2764 0.1833 0.059 Uiso calc R 1 . .
    H H14B 0.2283 1.2777 0.1451 0.059 Uiso calc R 1 . .
    H H14C 0.3017 1.3909 0.1378 0.059 Uiso calc R 1 . .
    C C15 0.42211(17) 1.1921(3) 0.12177(12) 0.0390(7) Uani d . 1 . .
    H H15A 0.4474 1.1204 0.0998 0.059 Uiso calc R 1 . .
    H H15B 0.4387 1.1714 0.1568 0.059 Uiso calc R 1 . .
    H H15C 0.44 1.2909 0.1129 0.059 Uiso calc R 1 . .
    C C16 0.30189(18) 1.2020(3) 0.06035(10) 0.0350(6) Uani d . 1 . .
    H H16A 0.3296 1.1298 0.0398 0.052 Uiso calc R 1 . .
    H H16B 0.3161 1.301 0.0494 0.052 Uiso calc R 1 . .
    H H16C 0.2425 1.1882 0.0566 0.052 Uiso calc R 1 . .
    C C17 0.14114(14) 0.8571(3) 0.05674(9) 0.0264(5) Uani d . 1 . .
    C C18 0.11468(19) 0.9139(4) 0.00481(12) 0.0495(8) Uani d . 1 . .
    H H18A 0.1394 0.8533 -0.0209 0.074 Uiso calc R 1 . .
    H H18B 0.1328 1.0156 0.0013 0.074 Uiso calc R 1 . .
    H H18C 0.0549 0.9092 0.0007 0.074 Uiso calc R 1 . .
    C C19 0.11857(17) 0.6972(3) 0.06231(12) 0.0402(7) Uani d . 1 . .
    H H19A 0.1432 0.6401 0.0357 0.06 Uiso calc R 1 . .
    H H19B 0.0589 0.6867 0.0598 0.06 Uiso calc R 1 . .
    H H19C 0.1391 0.6613 0.0951 0.06 Uiso calc R 1 . .
    C C20 0.10348(17) 0.9486(3) 0.09720(12) 0.0398(7) Uani d . 1 . .
    H H20A 0.1187 1.0516 0.0929 0.06 Uiso calc R 1 . .
    H H20B 0.1236 0.9143 0.1303 0.06 Uiso calc R 1 . .
    H H20C 0.0437 0.9392 0.0946 0.06 Uiso calc R 1 . .
    C C21 0.41036(15) 0.7600(3) 0.03827(10) 0.0269(5) Uiso d . 1 . .
    C C22 0.4994(4) 0.7341(9) 0.0418(2) 0.0366(16) Uiso d P 0.557(12) A 1
    H H22A 0.5283 0.8282 0.0417 0.055 Uiso calc PR 0.557(12) A 1
    H H22B 0.5156 0.6754 0.0131 0.055 Uiso calc PR 0.557(12) A 1
    H H22C 0.5136 0.6816 0.073 0.055 Uiso calc PR 0.557(12) A 1
    C C23 0.3867(4) 0.8458(9) -0.0118(2) 0.0353(15) Uiso d P 0.557(12) A 1
    H H23A 0.3274 0.862 -0.014 0.053 Uiso calc PR 0.557(12) A 1
    H H23B 0.403 0.788 -0.0407 0.053 Uiso calc PR 0.557(12) A 1
    H H23C 0.4151 0.9404 -0.0116 0.053 Uiso calc PR 0.557(12) A 1
    C C24 0.3652(4) 0.6113(6) 0.0381(2) 0.0345(16) Uiso d P 0.557(12) A 1
    H H24A 0.306 0.6281 0.0359 0.052 Uiso calc PR 0.557(12) A 1
    H H24B 0.3798 0.558 0.069 0.052 Uiso calc PR 0.557(12) A 1
    H H24C 0.3813 0.5535 0.0091 0.052 Uiso calc PR 0.557(12) A 1
    C C22A 0.5059(4) 0.7874(10) 0.0386(3) 0.0291(18) Uiso d P 0.443(12) A 2
    H H22D 0.5302 0.7622 0.0717 0.044 Uiso calc PR 0.443(12) A 2
    H H22E 0.5165 0.8909 0.0314 0.044 Uiso calc PR 0.443(12) A 2
    H H22F 0.5302 0.7262 0.0129 0.044 Uiso calc PR 0.443(12) A 2
    C C23A 0.3726(5) 0.7941(11) -0.0107(3) 0.0321(19) Uiso d P 0.443(12) A 2
    H H23D 0.3849 0.8958 -0.0195 0.048 Uiso calc PR 0.443(12) A 2
    H H23E 0.3131 0.7814 -0.0095 0.048 Uiso calc PR 0.443(12) A 2
    H H23F 0.3942 0.7282 -0.0359 0.048 Uiso calc PR 0.443(12) A 2
    C C24A 0.3960(5) 0.6023(8) 0.0563(3) 0.040(2) Uiso d P 0.443(12) A 2
    H H24D 0.4231 0.5883 0.0894 0.06 Uiso calc PR 0.443(12) A 2
    H H24E 0.4187 0.5332 0.0323 0.06 Uiso calc PR 0.443(12) A 2
    H H24F 0.3371 0.5848 0.0585 0.06 Uiso calc PR 0.443(12) A 2
    C C25 0.46391(14) 0.9188(3) 0.22131(9) 0.0228(5) Uani d . 1 . .
    H H25 0.4551 0.8611 0.1919 0.027 Uiso calc R 1 . .
    C C26 0.52586(15) 1.0311(3) 0.28461(10) 0.0248(5) Uani d . 1 . .
    H H26 0.5669 1.0668 0.3077 0.03 Uiso calc R 1 . .
    C C27 0.44361(14) 1.0570(2) 0.28528(9) 0.0205(5) Uani d . 1 . .
    C C28 0.39708(14) 1.1424(3) 0.32243(9) 0.0238(5) Uani d . 1 . .
    H H28A 0.3589 1.0757 0.3391 0.029 Uiso calc R 1 . .
    H H28B 0.4361 1.1814 0.3485 0.029 Uiso calc R 1 . .
    Cd Cd1 0.273167(9) 0.943674(18) 0.220582(6) 0.01814(8) Uani d . 1 . .
    N N1 0.40537(11) 0.9853(2) 0.24532(7) 0.0199(4) Uani d . 1 . .
    N N2 0.53725(13) 0.9431(2) 0.24375(9) 0.0258(5) Uani d . 1 . .
    H H2 0.5844 0.9089 0.234 0.031 Uiso calc R 1 . .
    O O1 0.23479(9) 0.84275(17) 0.30576(6) 0.0207(3) Uani d . 1 . .
    O O2 0.08452(10) 0.93091(17) 0.33613(6) 0.0220(4) Uani d . 1 . .
    O O3 0.21789(10) 1.05130(16) 0.37210(6) 0.0199(4) Uani d . 1 . .
    O O4 0.30355(10) 1.03704(17) 0.13302(6) 0.0214(4) Uani d . 1 A .
    O O5 0.22966(9) 0.87083(18) 0.05928(6) 0.0214(4) Uani d . 1 A .
    O O6 0.38600(9) 0.85444(18) 0.07826(6) 0.0235(4) Uani d . 1 A .
    O O7 0.35133(11) 1.26197(18) 0.30055(7) 0.0249(4) Uani d . 1 . .
    S S1 0.18152(3) 1.12091(6) 0.25939(2) 0.01828(13) Uani d . 1 . .
    S S2 0.27794(4) 0.73133(6) 0.16373(2) 0.02216(14) Uani d . 1 A .
    Si Si1 0.17558(4) 0.97987(7) 0.32161(2) 0.01673(14) Uani d . 1 . .
    Si Si2 0.29845(4) 0.87600(7) 0.10490(2) 0.01808(14) Uani d . 1 . .
    H H7D 0.3073(18) 1.230(3) 0.2908(11) 0.032(8) Uiso d . 1 . .
loop_
    _atom_site_aniso_label
    _atom_site_aniso_U_11
    _atom_site_aniso_U_22
    _atom_site_aniso_U_33
    _atom_site_aniso_U_12
    _atom_site_aniso_U_13
    _atom_site_aniso_U_23
    C1 0.0289(13) 0.0189(12) 0.0246(13) 0.0058(10) 0.0011(10) 0.0068(10)
    C2 0.0374(14) 0.0285(14) 0.0228(13) 0.0034(11) 0.0033(11) 0.0067(11)
    C3 0.0305(15) 0.0423(17) 0.0537(19) 0.0115(13) 0.0052(13) 0.0252(15)
    C4 0.070(2) 0.0199(13) 0.0316(16) 0.0063(13) 0.0060(14) 0.0035(12)
    C5 0.0174(11) 0.0277(13) 0.0262(13) -0.0069(10) 0.0006(9) 0.0011(10)
    C6 0.0413(18) 0.104(3) 0.0351(18) -0.039(2) 0.0027(14) -0.0169(19)
    C7 0.0508(19) 0.049(2) 0.061(2) -0.0304(16) -0.0249(16) 0.0225(17)
    C8 0.0348(18) 0.055(2) 0.108(3) 0.0125(16) -0.025(2) -0.025(2)
    C9 0.0268(13) 0.0268(13) 0.0190(12) -0.0028(10) 0.0055(10) -0.0072(10)
    C10 0.0499(18) 0.0429(17) 0.0283(15) -0.0050(14) 0.0163(13) 0.0008(13)
    C11 0.0331(14) 0.0291(14) 0.0319(15) 0.0023(11) 0.0015(11) -0.0098(11)
    C12 0.0352(15) 0.0379(15) 0.0272(14) -0.0035(12) 0.0009(11) -0.0117(12)
    C13 0.0366(14) 0.0151(11) 0.0223(13) -0.0049(10) 0.0042(10) 0.0033(10)
    C14 0.0596(19) 0.0186(13) 0.0402(17) -0.0046(13) 0.0145(14) -0.0015(12)
    C15 0.0404(16) 0.0299(15) 0.0466(18) -0.0127(12) 0.0011(13) 0.0064(13)
    C16 0.0544(18) 0.0249(14) 0.0254(14) -0.0051(12) -0.0007(12) 0.0069(11)
    C17 0.0173(12) 0.0373(15) 0.0247(13) 0.0020(10) 0.0023(9) -0.0056(11)
    C18 0.0286(15) 0.083(2) 0.0361(17) 0.0086(16) -0.0062(13) 0.0082(17)
    C19 0.0319(15) 0.0428(17) 0.0459(18) -0.0100(13) 0.0021(13) -0.0115(14)
    C20 0.0256(14) 0.0496(19) 0.0447(18) 0.0052(12) 0.0082(12) -0.0174(14)
    C25 0.0219(12) 0.0215(12) 0.0253(13) 0.0008(9) 0.0036(10) -0.0024(10)
    C26 0.0195(12) 0.0224(12) 0.0324(14) -0.0008(9) -0.0011(10) -0.0014(10)
    C27 0.0188(12) 0.0198(12) 0.0229(13) -0.0020(9) 0.0007(9) 0.0036(9)
    C28 0.0199(12) 0.0270(13) 0.0243(13) -0.0017(10) 0.0001(9) -0.0031(10)
    Cd1 0.01793(11) 0.01975(12) 0.01684(11) 0.00073(6) 0.00194(7) -0.00169(6)
    N1 0.0179(10) 0.0200(10) 0.0217(10) 0.0015(8) 0.0020(8) 0.0005(8)
    N2 0.0174(10) 0.0237(11) 0.0366(13) 0.0030(8) 0.0048(9) 0.0001(9)
    O1 0.0246(8) 0.0175(8) 0.0202(8) 0.0042(7) 0.0029(6) 0.0038(7)
    O2 0.0192(8) 0.0248(9) 0.0223(9) -0.0067(6) 0.0031(7) -0.0003(7)
    O3 0.0196(8) 0.0216(9) 0.0186(8) -0.0008(6) 0.0004(7) -0.0019(6)
    O4 0.0298(9) 0.0154(8) 0.0192(9) -0.0034(7) 0.0046(7) 0.0011(6)
    O5 0.0194(8) 0.0263(9) 0.0186(8) -0.0003(7) 0.0013(6) -0.0020(7)
    O6 0.0215(8) 0.0284(9) 0.0207(9) -0.0007(7) 0.0028(7) -0.0048(7)
    O7 0.0186(9) 0.0203(9) 0.0361(10) -0.0023(7) 0.0049(7) -0.0036(7)
    S1 0.0180(3) 0.0178(3) 0.0192(3) 0.0024(2) 0.0022(2) 0.0024(2)
    S2 0.0313(3) 0.0164(3) 0.0190(3) -0.0008(2) 0.0029(2) 0.0002(2)
    Si1 0.0153(3) 0.0172(3) 0.0179(3) -0.0018(2) 0.0027(2) -0.0009(2)
    Si2 0.0209(3) 0.0174(3) 0.0160(3) -0.0005(2) 0.0023(2) -0.0008(2)
_geom_special_details
;
All e.s.d.'s (except the e.s.d. in the dihedral angle between two l.s. planes)
are estimated using the full covariance matrix. The cell e.s.d.'s are taken
into account individually in the estimation of e.s.d.'s in distances, angles
and torsion angles; correlations between e.s.d.'s in cell parameters are only
used when they are defined by crystal symmetry. An approximate (isotropic)
treatment of cell e.s.d.'s is used for estimating e.s.d.'s involving l.s.
planes.
;
loop_
    _geom_bond_atom_site_label_1
    _geom_bond_atom_site_label_2
    _geom_bond_site_symmetry_2
    _geom_bond_distance
    _geom_bond_publ_flag
    C1 O1 . 1.466(3) ?
    C1 C4 . 1.517(4) ?
    C1 C3 . 1.521(4) ?
    C1 C2 . 1.522(3) ?
    C2 H2A . 0.98 ?
    C2 H2B . 0.98 ?
    C2 H2C . 0.98 ?
    C3 H3A . 0.98 ?
    C3 H3B . 0.98 ?
    C3 H3C . 0.98 ?
    C4 H4A . 0.98 ?
    C4 H4B . 0.98 ?
    C4 H4C . 0.98 ?
    C5 O2 . 1.455(3) ?
    C5 C8 . 1.499(4) ?
    C5 C6 . 1.505(4) ?
    C5 C7 . 1.513(4) ?
    C6 H6A . 0.98 ?
    C6 H6B . 0.98 ?
    C6 H6C . 0.98 ?
    C7 H7A . 0.98 ?
    C7 H7B . 0.98 ?
    C7 H7C . 0.98 ?
    C8 H8A . 0.98 ?
    C8 H8B . 0.98 ?
    C8 H8C . 0.98 ?
    C9 O3 . 1.452(3) ?
    C9 C12 . 1.520(3) ?
    C9 C11 . 1.521(4) ?
    C9 C10 . 1.523(4) ?
    C10 H10A . 0.98 ?
    C10 H10B . 0.98 ?
    C10 H10C . 0.98 ?
    C11 H11A . 0.98 ?
    C11 H11B . 0.98 ?
    C11 H11C . 0.98 ?
    C12 H12A . 0.98 ?
    C12 H12B . 0.98 ?
    C12 H12C . 0.98 ?
    C13 O4 . 1.472(3) ?
    C13 C14 . 1.507(4) ?
    C13 C15 . 1.523(4) ?
    C13 C16 . 1.525(3) ?
    C14 H14A . 0.98 ?
    C14 H14B . 0.98 ?
    C14 H14C . 0.98 ?
    C15 H15A . 0.98 ?
    C15 H15B . 0.98 ?
    C15 H15C . 0.98 ?
    C16 H16A . 0.98 ?
    C16 H16B . 0.98 ?
    C16 H16C . 0.98 ?
    C17 O5 . 1.450(3) ?
    C17 C20 . 1.514(4) ?
    C17 C19 . 1.514(4) ?
    C17 C18 . 1.524(4) ?
    C18 H18A . 0.98 ?
    C18 H18B . 0.98 ?
    C18 H18C . 0.98 ?
    C19 H19A . 0.98 ?
    C19 H19B . 0.98 ?
    C19 H19C . 0.98 ?
    C20 H20A . 0.98 ?
    C20 H20B . 0.98 ?
    C20 H20C . 0.98 ?
    C21 O6 . 1.439(3) ?
    C21 C23A . 1.454(7) ?
    C21 C22 . 1.473(6) ?
    C21 C24A . 1.539(8) ?
    C21 C24 . 1.545(6) ?
    C21 C22A . 1.580(7) ?
    C21 C23 . 1.581(7) ?
    C22 H22A . 0.98 ?
    C22 H22B . 0.98 ?
    C22 H22C . 0.98 ?
    C23 H23A . 0.98 ?
    C23 H23B . 0.98 ?
    C23 H23C . 0.98 ?
    C24 H24A . 0.98 ?
    C24 H24B . 0.98 ?
    C24 H24C . 0.98 ?
    C22A H22D . 0.98 ?
    C22A H22E . 0.98 ?
    C22A H22F . 0.98 ?
    C23A H23D . 0.98 ?
    C23A H23E . 0.98 ?
    C23A H23F . 0.98 ?
    C24A H24D . 0.98 ?
    C24A H24E . 0.98 ?
    C24A H24F . 0.98 ?
    C25 N1 . 1.319(3) ?
    C25 N2 . 1.336(3) ?
    C25 H25 . 0.95 ?
    C26 C27 . 1.365(3) ?
    C26 N2 . 1.372(3) ?
    C26 H26 . 0.95 ?
    C27 N1 . 1.378(3) ?
    C27 C28 . 1.492(3) ?
    C28 O7 . 1.433(3) ?
    C28 H28A . 0.99 ?
    C28 H28B . 0.99 ?
    Cd1 N1 . 2.2653(19) y
    Cd1 S1 . 2.4599(6) y
    Cd1 S2 . 2.4633(6) y
    Cd1 O1 . 2.5511(16) y
    Cd1 O4 . 2.5516(16) y
    N2 H2 . 0.88 ?
    O1 Si1 . 1.6471(16) ?
    O2 Si1 . 1.6147(17) ?
    O3 Si1 . 1.6250(17) ?
    O4 Si2 . 1.6505(17) ?
    O5 Si2 . 1.6236(16) ?
    O6 Si2 . 1.6335(17) ?
    O7 H7D . 0.81(3) ?
    S1 Si1 . 2.1047(8) y
    S2 Si2 . 2.0872(8) y
loop_
    _geom_angle_atom_site_label_1
    _geom_angle_atom_site_label_2
    _geom_angle_atom_site_label_3
    _geom_angle_site_symmetry_1
    _geom_angle_site_symmetry_3
    _geom_angle
    _geom_angle_publ_flag
    O1 C1 C4 . . 106.44(19) ?
    O1 C1 C3 . . 106.70(19) ?
    C4 C1 C3 . . 110.8(2) ?
    O1 C1 C2 . . 111.21(19) ?
    C4 C1 C2 . . 110.8(2) ?
    C3 C1 C2 . . 110.7(2) ?
    C1 C2 H2A . . 109.5 ?
    C1 C2 H2B . . 109.5 ?
    H2A C2 H2B . . 109.5 ?
    C1 C2 H2C . . 109.5 ?
    H2A C2 H2C . . 109.5 ?
    H2B C2 H2C . . 109.5 ?
    C1 C3 H3A . . 109.5 ?
    C1 C3 H3B . . 109.5 ?
    H3A C3 H3B . . 109.5 ?
    C1 C3 H3C . . 109.5 ?
    H3A C3 H3C . . 109.5 ?
    H3B C3 H3C . . 109.5 ?
    C1 C4 H4A . . 109.5 ?
    C1 C4 H4B . . 109.5 ?
    H4A C4 H4B . . 109.5 ?
    C1 C4 H4C . . 109.5 ?
    H4A C4 H4C . . 109.5 ?
    H4B C4 H4C . . 109.5 ?
    O2 C5 C8 . . 106.7(2) ?
    O2 C5 C6 . . 112.2(2) ?
    C8 C5 C6 . . 110.6(3) ?
    O2 C5 C7 . . 106.1(2) ?
    C8 C5 C7 . . 110.8(3) ?
    C6 C5 C7 . . 110.3(3) ?
    C5 C6 H6A . . 109.5 ?
    C5 C6 H6B . . 109.5 ?
    H6A C6 H6B . . 109.5 ?
    C5 C6 H6C . . 109.5 ?
    H6A C6 H6C . . 109.5 ?
    H6B C6 H6C . . 109.5 ?
    C5 C7 H7A . . 109.5 ?
    C5 C7 H7B . . 109.5 ?
    H7A C7 H7B . . 109.5 ?
    C5 C7 H7C . . 109.5 ?
    H7A C7 H7C . . 109.5 ?
    H7B C7 H7C . . 109.5 ?
    C5 C8 H8A . . 109.5 ?
    C5 C8 H8B . . 109.5 ?
    H8A C8 H8B . . 109.5 ?
    C5 C8 H8C . . 109.5 ?
    H8A C8 H8C . . 109.5 ?
    H8B C8 H8C . . 109.5 ?
    O3 C9 C12 . . 105.42(19) ?
    O3 C9 C11 . . 111.74(19) ?
    C12 C9 C11 . . 110.4(2) ?
    O3 C9 C10 . . 107.7(2) ?
    C12 C9 C10 . . 110.8(2) ?
    C11 C9 C10 . . 110.7(2) ?
    C9 C10 H10A . . 109.5 ?
    C9 C10 H10B . . 109.5 ?
    H10A C10 H10B . . 109.5 ?
    C9 C10 H10C . . 109.5 ?
    H10A C10 H10C . . 109.5 ?
    H10B C10 H10C . . 109.5 ?
    C9 C11 H11A . . 109.5 ?
    C9 C11 H11B . . 109.5 ?
    H11A C11 H11B . . 109.5 ?
    C9 C11 H11C . . 109.5 ?
    H11A C11 H11C . . 109.5 ?
    H11B C11 H11C . . 109.5 ?
    C9 C12 H12A . . 109.5 ?
    C9 C12 H12B . . 109.5 ?
    H12A C12 H12B . . 109.5 ?
    C9 C12 H12C . . 109.5 ?
    H12A C12 H12C . . 109.5 ?
    H12B C12 H12C . . 109.5 ?
    O4 C13 C14 . . 105.52(19) ?
    O4 C13 C15 . . 108.2(2) ?
    C14 C13 C15 . . 111.2(2) ?
    O4 C13 C16 . . 109.86(19) ?
    C14 C13 C16 . . 111.1(2) ?
    C15 C13 C16 . . 110.8(2) ?
    C13 C14 H14A . . 109.5 ?
    C13 C14 H14B . . 109.5 ?
    H14A C14 H14B . . 109.5 ?
    C13 C14 H14C . . 109.5 ?
    H14A C14 H14C . . 109.5 ?
    H14B C14 H14C . . 109.5 ?
    C13 C15 H15A . . 109.5 ?
    C13 C15 H15B . . 109.5 ?
    H15A C15 H15B . . 109.5 ?
    C13 C15 H15C . . 109.5 ?
    H15A C15 H15C . . 109.5 ?
    H15B C15 H15C . . 109.5 ?
    C13 C16 H16A . . 109.5 ?
    C13 C16 H16B . . 109.5 ?
    H16A C16 H16B . . 109.5 ?
    C13 C16 H16C . . 109.5 ?
    H16A C16 H16C . . 109.5 ?
    H16B C16 H16C . . 109.5 ?
    O5 C17 C20 . . 110.6(2) ?
    O5 C17 C19 . . 109.0(2) ?
    C20 C17 C19 . . 110.8(2) ?
    O5 C17 C18 . . 105.0(2) ?
    C20 C17 C18 . . 110.5(2) ?
    C19 C17 C18 . . 110.8(2) ?
    C17 C18 H18A . . 109.5 ?
    C17 C18 H18B . . 109.5 ?
    H18A C18 H18B . . 109.5 ?
    C17 C18 H18C . . 109.5 ?
    H18A C18 H18C . . 109.5 ?
    H18B C18 H18C . . 109.5 ?
    C17 C19 H19A . . 109.5 ?
    C17 C19 H19B . . 109.5 ?
    H19A C19 H19B . . 109.5 ?
    C17 C19 H19C . . 109.5 ?
    H19A C19 H19C . . 109.5 ?
    H19B C19 H19C . . 109.5 ?
    C17 C20 H20A . . 109.5 ?
    C17 C20 H20B . . 109.5 ?
    H20A C20 H20B . . 109.5 ?
    C17 C20 H20C . . 109.5 ?
    H20A C20 H20C . . 109.5 ?
    H20B C20 H20C . . 109.5 ?
    O6 C21 C23A . . 114.6(4) ?
    O6 C21 C22 . . 110.5(3) ?
    C23A C21 C22 . . 118.4(4) ?
    O6 C21 C24A . . 106.2(3) ?
    C23A C21 C24A . . 114.5(5) ?
    C22 C21 C24A . . 89.6(4) ?
    O6 C21 C24 . . 112.5(3) ?
    C23A C21 C24 . . 90.0(4) ?
    C22 C21 C24 . . 109.2(4) ?
    O6 C21 C22A . . 101.7(3) ?
    C23A C21 C22A . . 110.8(4) ?
    C24A C21 C22A . . 108.0(4) ?
    C24 C21 C22A . . 127.6(4) ?
    O6 C21 C23 . . 105.3(3) ?
    C22 C21 C23 . . 110.0(4) ?
    C24A C21 C23 . . 133.7(4) ?
    C24 C21 C23 . . 109.4(4) ?
    C22A C21 C23 . . 97.7(4) ?
    C21 C22 H22A . . 109.5 ?
    C21 C22 H22B . . 109.5 ?
    H22A C22 H22B . . 109.5 ?
    C21 C22 H22C . . 109.5 ?
    H22A C22 H22C . . 109.5 ?
    H22B C22 H22C . . 109.5 ?
    C21 C23 H23A . . 109.5 ?
    C21 C23 H23B . . 109.5 ?
    H23A C23 H23B . . 109.5 ?
    C21 C23 H23C . . 109.5 ?
    H23A C23 H23C . . 109.5 ?
    H23B C23 H23C . . 109.5 ?
    C21 C24 H24A . . 109.5 ?
    C21 C24 H24B . . 109.5 ?
    H24A C24 H24B . . 109.5 ?
    C21 C24 H24C . . 109.5 ?
    H24A C24 H24C . . 109.5 ?
    H24B C24 H24C . . 109.5 ?
    C21 C22A H22D . . 109.5 ?
    C21 C22A H22E . . 109.5 ?
    H22D C22A H22E . . 109.5 ?
    C21 C22A H22F . . 109.5 ?
    H22D C22A H22F . . 109.5 ?
    H22E C22A H22F . . 109.5 ?
    C21 C23A H23D . . 109.5 ?
    C21 C23A H23E . . 109.5 ?
    H23D C23A H23E . . 109.5 ?
    C21 C23A H23F . . 109.5 ?
    H23D C23A H23F . . 109.5 ?
    H23E C23A H23F . . 109.5 ?
    C21 C24A H24D . . 109.5 ?
    C21 C24A H24E . . 109.5 ?
    H24D C24A H24E . . 109.5 ?
    C21 C24A H24F . . 109.5 ?
    H24D C24A H24F . . 109.5 ?
    H24E C24A H24F . . 109.5 ?
    N1 C25 N2 . . 111.1(2) ?
    N1 C25 H25 . . 124.4 ?
    N2 C25 H25 . . 124.4 ?
    C27 C26 N2 . . 106.0(2) ?
    C27 C26 H26 . . 127 ?
    N2 C26 H26 . . 127 ?
    C26 C27 N1 . . 108.9(2) ?
    C26 C27 C28 . . 128.8(2) ?
    N1 C27 C28 . . 122.3(2) ?
    O7 C28 C27 . . 113.51(19) ?
    O7 C28 H28A . . 108.9 ?
    C27 C28 H28A . . 108.9 ?
    O7 C28 H28B . . 108.9 ?
    C27 C28 H28B . . 108.9 ?
    H28A C28 H28B . . 107.7 ?
    N1 Cd1 S1 . . 110.88(5) y
    N1 Cd1 S2 . . 104.96(5) ?
    S1 Cd1 S2 . . 144.16(2) y
    N1 Cd1 O1 . . 93.81(6) ?
    S1 Cd1 O1 . . 71.84(4) y
    S2 Cd1 O1 . . 106.15(4) ?
    N1 Cd1 O4 . . 89.58(6) ?
    S1 Cd1 O4 . . 107.97(4) ?
    S2 Cd1 O4 . . 71.83(4) ?
    O1 Cd1 O4 . . 176.43(5) y
    C25 N1 C27 . . 106.15(19) ?
    C25 N1 Cd1 . . 118.84(16) ?
    C27 N1 Cd1 . . 134.62(16) ?
    C25 N2 C26 . . 107.8(2) ?
    C25 N2 H2 . . 126.1 ?
    C26 N2 H2 . . 126.1 ?
    C1 O1 Si1 . . 133.23(14) ?
    C1 O1 Cd1 . . 129.74(13) ?
    Si1 O1 Cd1 . . 96.97(7) ?
    C5 O2 Si1 . . 136.55(15) ?
    C9 O3 Si1 . . 131.46(15) ?
    C13 O4 Si2 . . 131.67(15) ?
    C13 O4 Cd1 . . 131.47(13) ?
    Si2 O4 Cd1 . . 96.30(7) ?
    C17 O5 Si2 . . 134.18(14) ?
    C21 O6 Si2 . . 131.80(15) ?
    C28 O7 H7D . . 108(2) ?
    Si1 S1 Cd1 . . 88.67(3) ?
    Si2 S2 Cd1 . . 88.52(3) ?
    O2 Si1 O3 . . 106.16(9) ?
    O2 Si1 O1 . . 114.02(9) ?
    O3 Si1 O1 . . 106.40(9) ?
    O2 Si1 S1 . . 115.45(7) ?
    O3 Si1 S1 . . 112.07(7) ?
    O1 Si1 S1 . . 102.53(6) ?
    O5 Si2 O6 . . 105.25(8) ?
    O5 Si2 O4 . . 112.77(9) ?
    O6 Si2 O4 . . 105.98(9) ?
    O5 Si2 S2 . . 114.67(7) ?
    O6 Si2 S2 . . 114.80(7) ?
    O4 Si2 S2 . . 103.24(7) ?
loop_
    _geom_torsion_atom_site_label_1
    _geom_torsion_atom_site_label_2
    _geom_torsion_atom_site_label_3
    _geom_torsion_atom_site_label_4
    _geom_torsion_site_symmetry_1
    _geom_torsion_site_symmetry_2
    _geom_torsion_site_symmetry_3
    _geom_torsion_site_symmetry_4
    _geom_torsion
    _geom_torsion_publ_flag
    N2 C26 C27 N1 . . . . 0.1(3) ?
    N2 C26 C27 C28 . . . . 178.1(2) ?
    C26 C27 C28 O7 . . . . 121.6(3) ?
    N1 C27 C28 O7 . . . . -60.7(3) ?
    N2 C25 N1 C27 . . . . 0.3(3) ?
    N2 C25 N1 Cd1 . . . . -173.57(15) ?
    C26 C27 N1 C25 . . . . -0.3(3) ?
    C28 C27 N1 C25 . . . . -178.4(2) ?
    C26 C27 N1 Cd1 . . . . 172.21(17) ?
    C28 C27 N1 Cd1 . . . . -5.9(3) ?
    S1 Cd1 N1 C25 . . . . -167.65(16) ?
    S2 Cd1 N1 C25 . . . . 12.51(19) ?
    O1 Cd1 N1 C25 . . . . 120.35(18) ?
    O4 Cd1 N1 C25 . . . . -58.54(18) ?
    S1 Cd1 N1 C27 . . . . 20.6(2) ?
    S2 Cd1 N1 C27 . . . . -159.2(2) ?
    O1 Cd1 N1 C27 . . . . -51.4(2) ?
    O4 Cd1 N1 C27 . . . . 129.7(2) ?
    N1 C25 N2 C26 . . . . -0.3(3) ?
    C27 C26 N2 C25 . . . . 0.1(3) ?
    C4 C1 O1 Si1 . . . . 124.2(2) ?
    C3 C1 O1 Si1 . . . . -117.5(2) ?
    C2 C1 O1 Si1 . . . . 3.4(3) ?
    C4 C1 O1 Cd1 . . . . -59.4(2) ?
    C3 C1 O1 Cd1 . . . . 59.0(3) ?
    C2 C1 O1 Cd1 . . . . 179.85(14) ?
    N1 Cd1 O1 C1 . . . . -66.57(18) ?
    S1 Cd1 O1 C1 . . . . -177.30(18) ?
    S2 Cd1 O1 C1 . . . . 40.21(17) ?
    N1 Cd1 O1 Si1 . . . . 110.85(8) ?
    S1 Cd1 O1 Si1 . . . . 0.12(5) ?
    S2 Cd1 O1 Si1 . . . . -142.37(6) ?
    C8 C5 O2 Si1 . . . . -121.4(3) ?
    C6 C5 O2 Si1 . . . . -0.2(4) ?
    C7 C5 O2 Si1 . . . . 120.3(3) ?
    C12 C9 O3 Si1 . . . . -146.96(18) ?
    C11 C9 O3 Si1 . . . . -27.0(3) ?
    C10 C9 O3 Si1 . . . . 94.7(2) ?
    C14 C13 O4 Si2 . . . . 156.53(19) ?
    C15 C13 O4 Si2 . . . . -84.3(3) ?
    C16 C13 O4 Si2 . . . . 36.7(3) ?
    C14 C13 O4 Cd1 . . . . -34.2(3) ?
    C15 C13 O4 Cd1 . . . . 85.0(2) ?
    C16 C13 O4 Cd1 . . . . -153.95(17) ?
    N1 Cd1 O4 C13 . . . . -63.63(19) ?
    S1 Cd1 O4 C13 . . . . 48.22(19) ?
    S2 Cd1 O4 C13 . . . . -169.54(19) ?
    N1 Cd1 O4 Si2 . . . . 108.35(8) ?
    S1 Cd1 O4 Si2 . . . . -139.79(6) ?
    S2 Cd1 O4 Si2 . . . . 2.44(6) ?
    C20 C17 O5 Si2 . . . . 41.1(3) ?
    C19 C17 O5 Si2 . . . . -80.9(3) ?
    C18 C17 O5 Si2 . . . . 160.4(2) ?
    C23A C21 O6 Si2 . . . . 67.3(5) ?
    C22 C21 O6 Si2 . . . . -155.9(4) ?
    C24A C21 O6 Si2 . . . . -60.2(4) ?
    C24 C21 O6 Si2 . . . . -33.6(4) ?
    C22A C21 O6 Si2 . . . . -173.1(4) ?
    C23 C21 O6 Si2 . . . . 85.4(4) ?
    N1 Cd1 S1 Si1 . . . . -87.21(6) ?
    S2 Cd1 S1 Si1 . . . . 92.52(4) ?
    O1 Cd1 S1 Si1 . . . . -0.09(4) ?
    O4 Cd1 S1 Si1 . . . . 176.16(4) ?
    N1 Cd1 S2 Si2 . . . . -86.42(6) ?
    S1 Cd1 S2 Si2 . . . . 93.83(4) ?
    O1 Cd1 S2 Si2 . . . . 175.01(4) ?
    O4 Cd1 S2 Si2 . . . . -1.92(4) ?
    C5 O2 Si1 O3 . . . . 175.4(2) ?
    C5 O2 Si1 O1 . . . . -67.8(2) ?
    C5 O2 Si1 S1 . . . . 50.6(2) ?
    C9 O3 Si1 O2 . . . . -47.8(2) ?
    C9 O3 Si1 O1 . . . . -169.64(18) ?
    C9 O3 Si1 S1 . . . . 79.05(19) ?
    C1 O1 Si1 O2 . . . . -57.3(2) ?
    Cd1 O1 Si1 O2 . . . . 125.37(8) ?
    C1 O1 Si1 O3 . . . . 59.3(2) ?
    Cd1 O1 Si1 O3 . . . . -117.96(8) ?
    C1 O1 Si1 S1 . . . . 177.14(18) ?
    Cd1 O1 Si1 S1 . . . . -0.14(6) ?
    Cd1 S1 Si1 O2 . . . . -124.43(7) ?
    Cd1 S1 Si1 O3 . . . . 113.86(7) ?
    Cd1 S1 Si1 O1 . . . . 0.14(6) ?
    C17 O5 Si2 O6 . . . . 167.1(2) ?
    C17 O5 Si2 O4 . . . . -77.9(2) ?
    C17 O5 Si2 S2 . . . . 39.9(2) ?
    C21 O6 Si2 O5 . . . . -40.8(2) ?
    C21 O6 Si2 O4 . . . . -160.5(2) ?
    C21 O6 Si2 S2 . . . . 86.2(2) ?
    C13 O4 Si2 O5 . . . . -66.5(2) ?
    Cd1 O4 Si2 O5 . . . . 121.51(8) ?
    C13 O4 Si2 O6 . . . . 48.1(2) ?
    Cd1 O4 Si2 O6 . . . . -123.85(8) ?
    C13 O4 Si2 S2 . . . . 169.15(19) ?
    Cd1 O4 Si2 S2 . . . . -2.81(7) ?
    Cd1 S2 Si2 O5 . . . . -120.17(7) ?
    Cd1 S2 Si2 O6 . . . . 117.74(7) ?
    Cd1 S2 Si2 O4 . . . . 2.90(7) ?
loop_
    _geom_hbond_atom_site_label_D
    _geom_hbond_atom_site_label_H
    _geom_hbond_atom_site_label_A
    _geom_hbond_site_symmetry_A
    _geom_hbond_distance_DH
    _geom_hbond_distance_HA
    _geom_hbond_distance_DA
    _geom_hbond_angle_DHA
    N2 H2 O7 2_645 0.88 1.96 2.759(3) 151
    O7 H7D S1 . 0.81(3) 2.41(3) 3.2119(19) 176(3)
data_global
_journal_date_recd_electronic     2008-10-17
_journal_date_accepted     2008-10-30
_journal_name_full     'Acta Crystallographica, Section E'
_journal_year     2008
_journal_volume     64
_journal_issue     12
_journal_page_first     m1515
_journal_page_last     m1515
_journal_paper_category     QM
_journal_coeditor_code     GK2173
_publ_contact_author_name     'Do\/l\;ega, Anna'
_publ_contact_author_address
;
Department of Inorganic Chemistry,
Faculty of Chemistry,
Gda\'nsk University of Technology
11/12 G. Narutowicz St., 80952 - PL Gda\'nsk, Poland
;
_publ_contact_author_email     ania@chem.pg.gda.pl
_publ_contact_author_fax     '048 58 3472694'
_publ_contact_author_phone     '048 58 3472983'
_publ_section_title
;\
(4-Hydroxymethyl-1<i>H</i>-imidazole-\k<i>N</i>^3^)bis(tri-<i>tert</i>-\
butoxysilanethiolato-\k^2^<i>O</i>,<i>S</i>)cadmium(II)
;
loop_
    _publ_author_name
    _publ_author_footnote
    _publ_author_address
    'Do\/l\;ega, Anna' .
;
Department of Inorganic Chemistry,
Faculty of Chemistry,
Gda\'nsk University of Technology
11/12 G. Narutowicz St., 80952 PL Gda\'nsk, Poland
;
    'Baranowska, Katarzyna' .
;
Department of Inorganic Chemistry,
Faculty of Chemistry,
Gda\'nsk University of Technology
11/12 G. Narutowicz St., 80952 PL Gda\'nsk, Poland
;
    '\.Zaneta Jarz\;abek' .
;
Department of Inorganic Chemistry,
Faculty of Chemistry,
Gda\'nsk University of Technology
11/12 G. Narutowicz St., 80952 PL Gda\'nsk, Poland
;
