# Supplementary material for: (4-Hydroxy­methyl-1H-imidazole-κN 3)bis­(tri-tert-butoxy­silanethiol­ato-κ2 O,S)cadmium(II)
Source: Acta Crystallogr Sect E Struct Rep Online. 2008 Nov 8;64(Pt 12):m1515. doi: 10.1107/S1600536808035642 (PMC2959838; doi:10.1107/S1600536808035642)
Supplement: Supplementary file 2 [file e-64-m1515-Isup2.hkl]

#
# h,k,l, Fc-squared, Fo-squared, sigma(Fo-squared) and status flag
#
data_I
_shelx_title ' ANIA52 in P-1               New: P21/c'
_shelx_refln_list_code          4
_shelx_F_calc_maximum      487.63
_exptl_crystal_F_000      1624.00
_reflns_d_resolution_high  0.8255
 
loop_
 _symmetry_equiv_pos_as_xyz
 'x, y, z'
 '-x, y+1/2, -z+1/2'
 '-x, -y, -z'
 'x, -y-1/2, z-1/2'
 
_cell_length_a    16.3362
_cell_length_b     9.1279
_cell_length_c    26.6535
_cell_angle_alpha  90.000
_cell_angle_beta   92.258
_cell_angle_gamma  90.000
 
_shelx_F_squared_multiplier     1.000
 
loop_
 _refln_index_h
 _refln_index_k
 _refln_index_l
 _refln_F_squared_calc
 _refln_F_squared_meas
 _refln_F_squared_sigma
 _refln_observed_status
   2   0   0   136523.11   118248.33    663.05 o
   3   0   0     3770.61     4205.22    124.39 o
   4   0   0    24280.50    28507.40    456.38 o
   5   0   0     7783.73     8254.94    157.45 o
   6   0   0    11860.05    13355.00    280.63 o
   7   0   0    33967.80    36248.93    379.59 o
   8   0   0     2749.24     3163.69     39.18 o
   9   0   0    25606.91    25798.26    199.52 o
  10   0   0     2708.21     2541.02     67.68 o
  11   0   0    21271.85    21452.49    264.74 o
  12   0   0     1341.30     1445.02     24.05 o
  13   0   0     4525.76     4647.96     67.18 o
  14   0   0      145.85      136.36     31.20 o
  15   0   0     1522.01     1586.13     68.13 o
  16   0   0     2688.21     2447.38     84.19 o
  17   0   0      935.82      894.76     60.53 o
  18   0   0     3677.55     3669.45    107.08 o
  19   0   0      400.92      407.49     71.99 o
   1   1   0    22054.64        1.03      8.54 o
   2   1   0      502.40      608.54      9.14 o
   3   1   0     3933.85     4339.35     49.45 o
   4   1   0     6425.03     7034.79     65.32 o
   5   1   0    13655.88    14652.08     65.10 o
   6   1   0      198.98      144.84     15.17 o
   7   1   0    23308.46    26217.54    166.71 o
   8   1   0     4659.97     4598.63     56.68 o
   9   1   0     3765.77     4124.98     32.67 o
  10   1   0     1677.43     1526.66     22.55 o
  11   1   0     1759.29     1687.48     26.62 o
  12   1   0       36.44       33.78     17.15 o
  13   1   0      907.48      926.93     21.74 o
  14   1   0       74.96       51.30     26.69 o
  15   1   0     1971.37     1902.45     42.20 o
  16   1   0      218.97      258.01     31.32 o
  17   1   0     1312.51     1360.30     40.45 o
  18   1   0      117.53       49.38     47.77 o
  19   1   0      621.66      543.91     50.66 o
   0   2   0      202.52      166.67     19.11 o
   1   2   0     2098.23     2290.55     41.14 o
   2   2   0      189.04      160.73     13.57 o
   3   2   0    13710.90    15698.83     47.15 o
   4   2   0     2900.15     2893.43     23.65 o
   5   2   0     1468.76     1551.76     25.01 o
   6   2   0     3202.74     3112.22     66.04 o
   7   2   0     1728.20     1600.42     23.64 o
   8   2   0     4274.91     4512.88     37.24 o
   9   2   0     5493.38     5291.68     57.17 o
  10   2   0       12.21       13.03     16.07 o
  11   2   0     6371.04     6509.65     47.05 o
  12   2   0       10.16       16.18     18.64 o
  13   2   0       76.29       82.99     20.07 o
  14   2   0      865.20      819.47     50.57 o
  15   2   0      626.48      652.15     30.23 o
  16   2   0      929.36      964.37     87.52 o
  17   2   0       88.37       60.60     35.39 o
  18   2   0     1089.78     1131.26     40.85 o
  19   2   0      340.07      450.98     42.75 o
   1   3   0    28658.70    32765.24    141.24 o
   2   3   0     1310.91     1344.52     19.29 o
   3   3   0     4235.60     4010.87     27.80 o
   4   3   0    20722.84    22904.70    114.78 o
   5   3   0     7142.67     7404.69     37.15 o
   6   3   0    10160.63    10423.73     39.09 o
   7   3   0     6758.29     7051.12     32.84 o
   8   3   0     3261.84     3087.33     34.83 o
   9   3   0     2007.39     1981.16     27.00 o
  10   3   0     3242.44     3075.53     49.66 o
  11   3   0      343.44      285.72     18.88 o
  12   3   0     2479.58     2349.52     33.26 o
  13   3   0        2.40       -6.99     21.33 o
  14   3   0      643.30      580.59     31.56 o
  15   3   0     1746.46     1836.10     34.00 o
  16   3   0      670.47      535.46     33.74 o
  17   3   0      391.48      385.64     36.36 o
  18   3   0      208.78      225.61     40.41 o
  19   3   0      752.34      684.05     43.69 o
   0   4   0      973.38      942.48     57.15 o
   1   4   0     1444.98     1450.19     22.13 o
   2   4   0       25.65       39.88     15.80 o
   3   4   0     1523.13     1614.52     21.52 o
   4   4   0      920.52      968.31     15.89 o
   5   4   0     5881.52     5987.76     36.97 o
   6   4   0      663.09      671.46     15.34 o
   7   4   0     1130.32     1111.90     25.75 o
   8   4   0      240.90      251.59     12.97 o
   9   4   0     1793.48     1744.73     22.36 o
  10   4   0      724.67      641.98     20.82 o
  11   4   0     1392.72     1358.38     32.49 o
  12   4   0      254.20      200.05     23.54 o
  13   4   0     4565.07     4553.10     48.74 o
  14   4   0      919.18      739.48     25.42 o
  15   4   0      962.38      871.47     36.90 o
  16   4   0     1256.22     1249.50     40.27 o
  17   4   0       11.26       28.59     37.67 o
  18   4   0      697.12      698.71     52.82 o
   1   5   0     8178.60     7665.63     47.03 o
   2   5   0        1.48        9.38     16.61 o
   3   5   0     6275.24     6391.10     72.81 o
   4   5   0      511.00      469.32     16.81 o
   5   5   0     4156.82     4063.50     30.79 o
   6   5   0     5833.07     5851.19     75.65 o
   7   5   0     1973.29     1982.12     42.04 o
   8   5   0    11820.52    12703.39    140.62 o
   9   5   0     1157.74     1102.54     27.30 o
  10   5   0    24703.86    25491.54    108.72 o
  11   5   0      313.61      289.11     22.01 o
  12   5   0    16503.90    17345.16     96.38 o
  13   5   0     1092.48     1134.57     48.44 o
  14   5   0    12094.67    12731.91    189.03 o
  15   5   0      523.58      490.15     28.72 o
  16   5   0     1123.55     1113.04     33.33 o
  17   5   0     2512.80     2694.75    127.76 o
   0   6   0     6096.49     6101.55     66.25 o
   1   6   0      367.37      332.70     19.74 o
   2   6   0     2205.26     2146.72     38.51 o
   3   6   0     1426.98     1283.99     25.36 o
   4   6   0     3985.43     3999.46     44.85 o
   5   6   0     8899.73     9236.11     53.70 o
   6   6   0     2960.08     2976.36     51.58 o
   7   6   0     2761.42     2803.34     58.38 o
   8   6   0     1809.82     1793.26     30.33 o
   9   6   0      928.35      857.99     24.18 o
  10   6   0      244.17      216.92     22.66 o
  11   6   0     5634.81     5597.40     82.00 o
  12   6   0      370.43      335.45     26.84 o
  13   6   0     2171.85     2251.80     66.28 o
  14   6   0     2083.45     2042.49     47.61 o
  15   6   0     1231.70     1237.38     43.25 o
  16   6   0     1341.21     1302.86     42.93 o
   1   7   0     1538.59     1372.92     28.46 o
   2   7   0     2648.99     2507.99     35.51 o
   3   7   0      652.88      638.03     26.65 o
   4   7   0     1002.53     1016.21     26.14 o
   5   7   0      108.56      115.57     20.57 o
   6   7   0      153.91      148.23     18.41 o
   7   7   0      265.79      284.58     19.58 o
   8   7   0     1035.36      986.55     26.22 o
   9   7   0     1014.67      897.96     61.58 o
  10   7   0     4194.27     4264.95     89.85 o
  11   7   0      404.42      381.50     27.69 o
  12   7   0     3799.55     3964.33     56.73 o
  13   7   0     1094.67     1024.15     40.99 o
  14   7   0     2071.69     2177.02     49.53 o
  15   7   0       29.16       30.55     43.65 o
   0   8   0      645.66      567.20     35.53 o
   1   8   0      264.14      258.84     25.19 o
   2   8   0      681.08      648.06     25.51 o
   3   8   0      321.99      324.42     28.75 o
   4   8   0     3844.63     3794.26     45.97 o
   5   8   0     5154.47     5243.91     69.33 o
   6   8   0     5733.11     6190.06    116.81 o
   7   8   0      647.94      653.29     39.82 o
   8   8   0      918.18      904.73     27.10 o
   9   8   0        9.35        6.53     34.27 o
  10   8   0     1251.43     1248.58     58.23 o
  11   8   0     1028.68      945.66     41.96 o
  12   8   0      228.57      201.10     40.38 o
  13   8   0      877.51      742.10     83.07 o
   1   9   0      323.32      333.58     28.32 o
   2   9   0      408.92      363.93     28.36 o
   3   9   0       32.31       37.44     29.20 o
   4   9   0       11.18       30.49     29.99 o
   5   9   0       15.63       45.63     30.08 o
   6   9   0      323.60      262.73     29.64 o
   7   9   0      187.56      246.37     35.56 o
   8   9   0     1377.56     1456.52     53.19 o
   9   9   0      196.51      148.39     50.14 o
  10   9   0       20.15        4.15     41.20 o
  11   9   0       50.17       73.97     43.13 o
   0  10   0     5067.33     5111.26     85.33 o
   1  10   0      191.70      173.34     32.35 o
   2  10   0     2036.16     2092.84     43.80 o
   3  10   0      518.95      526.32     34.06 o
   4  10   0     2160.14     2336.58     71.73 o
   5  10   0     1024.95     1248.56     36.24 o
   6  10   0     1953.25     2022.10     51.03 o
   7  10   0     1252.58     1224.15     43.72 o
   8  10   0      817.72      797.17     44.36 o
   1  11   0      633.45      621.76     49.18 o
   2  11   0       17.85       28.39     39.40 o
 -19   1   1     3413.16     3685.22     79.72 o
 -18   1   1      120.42      126.24     47.37 o
 -17   1   1     1757.14     1654.06     62.40 o
 -16   1   1      507.76      545.85     43.46 o
 -15   1   1      276.17      259.37     28.22 o
 -14   1   1      483.04      501.55     26.22 o
 -13   1   1      239.21      194.40     18.44 o
 -12   1   1     5905.38     5925.40    120.98 o
 -11   1   1        9.52        3.53     14.93 o
 -10   1   1     8599.42     8750.71     48.09 o
  -9   1   1     3252.18     3324.24     37.81 o
  -8   1   1    32500.51    35727.81    185.95 o
  -7   1   1      995.31      924.84     19.70 o
  -6   1   1    12221.72    13102.24    146.45 o
  -5   1   1      747.05      788.56     15.79 o
  -4   1   1      840.18      709.14     14.19 o
  -3   1   1     1975.38     2099.62     28.99 o
  -2   1   1     3999.52     4368.65     18.70 o
  -1   1   1    85654.40        0.61      6.19 o
   0   1   1     5214.17       -4.61      7.14 o
   1   1   1   146630.95    11655.06   2220.69 o
   2   1   1     3248.82     3547.13     29.53 o
   3   1   1    38888.95    45080.80    449.86 o
   4   1   1      188.24      208.63     14.10 o
   5   1   1    22110.07    24242.27    215.28 o
   6   1   1     1237.75     1127.66     32.19 o
   7   1   1     5894.29     6685.40    121.19 o
   8   1   1    13161.99    13030.71     89.46 o
   9   1   1     3924.70     4181.90     33.12 o
  10   1   1    17467.70    18244.21    133.29 o
  11   1   1      922.75      993.85     20.73 o
  12   1   1    19549.85    21076.22    265.56 o
  13   1   1      188.03      179.51     18.71 o
  14   1   1     1137.78     1199.24     24.96 o
  15   1   1      541.22      451.73     28.70 o
  16   1   1      899.12      899.33     34.38 o
  17   1   1     1359.07     1303.40     39.68 o
  18   1   1       41.08       71.44     39.22 o
  19   1   1     2352.58     2507.95     68.14 o
 -19   2   1      307.19      312.25     43.17 o
 -18   2   1      278.53      201.93     39.11 o
 -17   2   1       88.84       62.54     35.13 o
 -16   2   1     2483.11     2468.50     49.08 o
 -15   2   1      622.32      627.71     30.16 o
 -14   2   1      570.98      533.08     21.69 o
 -13   2   1      477.20      426.09     20.81 o
 -12   2   1       86.70       87.61     18.34 o
 -11   2   1      125.46      118.04     17.10 o
 -10   2   1        6.34        5.77     16.16 o
  -9   2   1     2406.39     2352.42     40.33 o
  -8   2   1     1684.87     1732.28     27.21 o
  -7   2   1    12740.95    13545.86    126.82 o
  -6   2   1     7086.62     7907.75    120.46 o
  -5   2   1    18619.36    21249.14    159.50 o
  -4   2   1    20573.12    23479.99    195.93 o
  -3   2   1    19456.00    22360.45    145.27 o
  -2   2   1     1191.72     1176.80     14.70 o
  -1   2   1    12670.30    14691.66    126.68 o
   0   2   1     7809.27     8503.14     43.56 o
   1   2   1    23815.29    27476.55    488.39 o
   2   2   1       43.79       63.61     20.57 o
   3   2   1     4393.40     4799.13     26.65 o
   4   2   1     7551.41     7470.81     58.42 o
   5   2   1    15362.15    16472.06    151.72 o
   6   2   1     6132.63     6188.97     71.66 o
   7   2   1     2272.84     2088.44     32.38 o
   8   2   1     8930.27     9624.12    104.65 o
   9   2   1     2104.30     1909.18     25.18 o
  10   2   1      329.13      252.52     16.49 o
  11   2   1     6606.84     6726.80     48.14 o
  12   2   1     2351.16     2339.40     31.53 o
  13   2   1      736.51      734.79     27.17 o
  14   2   1     2080.20     2052.70     34.35 o
  15   2   1      607.38      595.68     30.12 o
  16   2   1     2657.24     2838.44     55.10 o
  17   2   1     1268.93     1228.89     64.76 o
  18   2   1      427.91      461.89     37.89 o
  19   2   1      240.07      192.96     43.19 o
 -19   3   1     1160.73     1205.23    109.06 o
 -18   3   1      420.52      390.28     39.60 o
 -17   3   1     2329.55     2429.87     51.35 o
 -16   3   1      234.17      158.19     33.39 o
 -15   3   1     2561.22     2636.12     38.74 o
 -14   3   1     1719.34     1666.77     41.22 o
 -13   3   1     3231.94     3220.42     71.29 o
 -12   3   1     3911.44     3942.99     54.06 o
 -11   3   1       80.11       50.68     18.24 o
 -10   3   1     3721.34     3571.62     36.22 o
  -9   3   1        4.83        2.29     16.25 o
  -8   3   1     5280.02     5316.41     37.13 o
  -7   3   1     1451.88     1463.93     15.61 o
  -6   3   1     7419.09     7230.69     41.74 o
  -5   3   1      891.91     1001.03     14.68 o
  -4   3   1     5192.13     5305.31     27.46 o
  -3   3   1     7750.22     7593.52     73.31 o
  -2   3   1       16.24       20.23     16.48 o
  -1   3   1    11806.20    12924.06    134.76 o
   0   3   1     8496.73     9080.91     71.32 o
   1   3   1     2135.44     2205.06     46.66 o
   2   3   1      753.06      846.62     17.98 o
   3   3   1     6380.57     6805.17     34.33 o
   4   3   1      878.30      901.50     16.53 o
   5   3   1     2633.90     2436.29     24.30 o
   6   3   1     4160.12     4434.86     36.69 o
   7   3   1     7228.51     7253.22     53.30 o
   8   3   1     2592.56     2683.12     35.27 o
   9   3   1       13.74       15.67     16.13 o
  10   3   1     4096.22     3978.30     38.22 o
  11   3   1     1955.32     1978.09     30.03 o
  12   3   1     4250.05     4265.15     47.86 o
  13   3   1      220.63      178.61     28.31 o
  14   3   1     1260.94     1290.11     33.57 o
  15   3   1      175.80      131.66     25.42 o
  16   3   1      490.42      499.74     33.14 o
  17   3   1     1299.74     1284.53     43.18 o
  18   3   1      516.69      539.10     40.83 o
 -18   4   1     2888.62     3271.20     61.51 o
 -17   4   1       60.73       53.14     38.66 o
 -16   4   1     2366.60     2440.04     50.24 o
 -15   4   1     4209.73     4375.55     59.07 o
 -14   4   1     1542.66     1622.52     32.73 o
 -13   4   1     4736.86     4686.56     59.28 o
 -12   4   1      206.68      166.66     20.99 o
 -11   4   1    15955.06    16146.23    246.18 o
 -10   4   1      434.42      335.53     21.92 o
  -9   4   1    16861.20    17109.45     75.93 o
  -8   4   1      351.05      351.12     12.77 o
  -7   4   1    13881.31    14154.75     51.24 o
  -6   4   1      858.15      889.95     19.39 o
  -5   4   1    17301.80    18176.63     83.08 o
  -4   4   1     2984.07     2772.08     43.51 o
  -3   4   1     5492.58     5555.18     34.92 o
  -2   4   1    14697.50    15158.84     54.80 o
  -1   4   1     2059.99     2183.65     24.77 o
   0   4   1    31608.02    32791.71    160.90 o
   1   4   1      537.41      513.17     18.03 o
   2   4   1     3570.52     3417.14     34.07 o
   3   4   1      864.40      916.70     22.99 o
   4   4   1    10343.81     9956.36     49.41 o
   5   4   1     5738.58     6453.97     44.46 o
   6   4   1    17295.57    18238.54    122.16 o
   7   4   1     7255.77     7079.94     37.67 o
   8   4   1      637.25      639.11     19.60 o
   9   4   1     9801.67     9964.78     47.06 o
  10   4   1      418.35      340.69     18.64 o
  11   4   1    15384.08    15630.17     86.63 o
  12   4   1      555.13      468.88     22.79 o
  13   4   1     8809.48     9012.03    117.11 o
  14   4   1       15.94       12.07     24.43 o
  15   4   1     7534.40     7776.75    101.30 o
  16   4   1     2268.57     2296.76     66.52 o
  17   4   1     1843.46     1749.00     94.89 o
  18   4   1     1340.87     1476.09     90.42 o
 -17   5   1      132.93      141.51     42.00 o
 -16   5   1      132.06       94.50     32.92 o
 -15   5   1       49.74       43.77     29.71 o
 -14   5   1      489.05      545.25     41.09 o
 -13   5   1      868.03      819.38     34.70 o
 -12   5   1      247.22      219.94     24.17 o
 -11   5   1     1113.45     1114.52     27.27 o
 -10   5   1     1391.25     1354.12     33.12 o
  -9   5   1        0.18       24.46     19.34 o
  -8   5   1       10.11       37.95     15.36 o
  -7   5   1      329.38      333.36     14.93 o
  -6   5   1     2584.21     2636.88     28.19 o
  -5   5   1        3.40       13.69     14.46 o
  -4   5   1     4996.31     4911.52     66.87 o
  -3   5   1     3934.57     4120.42     55.27 o
  -2   5   1      493.04      402.65     16.98 o
  -1   5   1     8225.57     8311.36     58.50 o
   0   5   1      173.93      147.06     17.19 o
   1   5   1     2302.91     2071.67     26.89 o
   2   5   1     1270.05     1228.38     22.20 o
   3   5   1      359.87      288.57     25.72 o
   4   5   1      244.30      231.52     13.65 o
   5   5   1     3934.71     4124.37     49.63 o
   6   5   1     1098.55     1205.99     32.88 o
   7   5   1      274.73      212.95     15.28 o
   8   5   1      446.08      419.50     19.84 o
   9   5   1     1172.12     1251.34     27.55 o
  10   5   1     3166.45     3150.72     58.67 o
  11   5   1      127.31      126.62     26.47 o
  12   5   1     3262.13     3337.11     56.75 o
  13   5   1      364.61      322.66     25.25 o
  14   5   1       73.12      130.25     27.10 o
  15   5   1      613.60      509.45     36.81 o
  16   5   1      173.79      210.51     33.07 o
  17   5   1      411.52      365.19     41.00 o
 -16   6   1     1347.14     1251.18     61.84 o
 -15   6   1     1013.22      952.99     32.90 o
 -14   6   1       54.79       49.49     30.40 o
 -13   6   1     5658.65     5911.78    125.92 o
 -12   6   1       43.84       60.93     26.49 o
 -11   6   1    12703.59    13366.36     89.67 o
 -10   6   1       96.41      107.59     23.54 o
  -9   6   1    17504.65    18243.50    111.74 o
  -8   6   1       47.40       57.19     17.51 o
  -7   6   1     2515.66     2395.84     40.79 o
  -6   6   1     2477.12     2578.33     28.20 o
  -5   6   1      897.29      909.50     21.20 o
  -4   6   1      333.05      297.99     18.72 o
  -3   6   1     1200.65     1158.41     24.39 o
  -2   6   1     4717.13     4595.30     69.11 o
  -1   6   1     2830.48     2717.10     33.24 o
   0   6   1     4034.89     3897.53     61.43 o
   1   6   1      479.64      434.41     19.13 o
   2   6   1     2906.51     2998.41     41.15 o
   3   6   1     1265.06     1280.49     25.15 o
   4   6   1       71.42       59.48     22.90 o
   5   6   1      238.80      258.10     15.51 o
   6   6   1       42.00       54.00     16.23 o
   7   6   1       17.91       42.29     17.19 o
   8   6   1      803.21      798.16     26.04 o
   9   6   1     5242.00     5328.14     48.92 o
  10   6   1      238.39      253.79     23.10 o
  11   6   1     4620.70     4474.44     50.50 o
  12   6   1     2130.54     2183.70     45.45 o
  13   6   1     5745.73     5951.29     58.92 o
  14   6   1     1922.38     1820.34     71.99 o
  15   6   1     2966.41     3124.72     60.56 o
  16   6   1        7.92       26.28     35.30 o
 -15   7   1     1278.58     1353.96     39.51 o
 -14   7   1     2049.02     2101.39     53.28 o
 -13   7   1     3020.60     3068.51     54.94 o
 -12   7   1     2288.57     2400.42     75.06 o
 -11   7   1       14.80        1.30     27.47 o
 -10   7   1     1143.57     1162.29     29.35 o
  -9   7   1      274.66      233.94     23.83 o
  -8   7   1      190.96      147.34     23.92 o
  -7   7   1     1769.80     1808.50     40.95 o
  -6   7   1     2404.63     2457.99     42.59 o
  -5   7   1     5289.70     5331.26     55.71 o
  -4   7   1     3561.59     3419.05     79.48 o
  -3   7   1      589.44      567.70     23.46 o
  -2   7   1        6.75       42.51     22.14 o
  -1   7   1      191.57      211.19     22.65 o
   0   7   1        5.70        5.17     22.89 o
   1   7   1      436.81      425.07     21.96 o
   2   7   1      257.34      244.63     22.75 o
   3   7   1      169.60      161.58     22.20 o
   4   7   1     2094.98     2053.99     73.70 o
   5   7   1     1580.23     1496.38     27.25 o
   6   7   1     4144.63     4303.16     95.24 o
   7   7   1     1163.28     1210.92     23.50 o
   8   7   1      107.57       85.20     19.77 o
   9   7   1      161.38      106.07     24.49 o
  10   7   1      396.24      405.14     26.21 o
  11   7   1      790.77      767.35     48.30 o
  12   7   1       81.55       48.17     29.09 o
  13   7   1       14.34        2.23     31.08 o
  14   7   1      371.47      429.09     39.51 o
  15   7   1      333.18      336.20     42.19 o
 -13   8   1      191.40      122.37     41.77 o
 -12   8   1      147.81      130.29     39.76 o
 -11   8   1      403.47      394.84     36.47 o
 -10   8   1        0.94       16.82     29.18 o
  -9   8   1     2102.91     2164.29     70.65 o
  -8   8   1       66.63       51.00     26.33 o
  -7   8   1     2595.19     2604.33     65.79 o
  -6   8   1      455.28      493.55     22.78 o
  -5   8   1       26.85       21.07     25.74 o
  -4   8   1      745.33      636.52     25.90 o
  -3   8   1        3.95        9.16     25.45 o
  -2   8   1     2447.35     2450.86     62.38 o
  -1   8   1      112.54      105.28     24.83 o
   0   8   1     4208.73     4297.02     60.53 o
   1   8   1      677.95      631.94     26.10 o
   2   8   1     3656.55     3872.43     63.71 o
   3   8   1      137.36       87.66     25.82 o
   4   8   1     1349.84     1435.99     32.37 o
   5   8   1      181.76      158.54     21.48 o
   6   8   1      356.93      308.27     25.73 o
   7   8   1      152.68      122.71     30.35 o
   8   8   1      481.91      489.33     32.12 o
   9   8   1     2056.20     2115.06     72.14 o
  10   8   1      200.30      192.42     35.32 o
  11   8   1     2306.94     2416.89     78.56 o
  12   8   1      260.58      295.64     40.79 o
  13   8   1     1274.88     1293.48     43.46 o
 -11   9   1      299.89      320.87     42.91 o
 -10   9   1     1945.71     2027.56     48.73 o
  -9   9   1      105.80       59.73     48.83 o
  -8   9   1     2449.71     2658.87     65.56 o
  -7   9   1     2202.88     2471.84     51.87 o
  -6   9   1     3902.70     4188.10     93.84 o
  -5   9   1     3150.09     3383.88     58.70 o
  -4   9   1     5266.99     5405.91     58.15 o
  -3   9   1     3369.78     3468.40     56.56 o
  -2   9   1     2072.46     2290.46     40.83 o
  -1   9   1     5655.52     5671.98     95.74 o
   0   9   1       23.43       45.31     27.88 o
   1   9   1     6743.77     7066.36     64.77 o
   2   9   1      940.14      941.43     35.78 o
   3   9   1     5466.13     6091.77    104.18 o
   4   9   1     4140.64     4361.73     68.30 o
   5   9   1     6415.09     6526.21    116.18 o
   6   9   1     2499.05     2717.67     44.11 o
   7   9   1     6267.18     6597.67     82.24 o
   8   9   1      984.62     1092.41     81.33 o
   9   9   1     3029.20     2980.27    124.97 o
  10   9   1     1191.90     1130.54     51.94 o
  11   9   1      631.16      670.81     62.02 o
  -8  10   1       13.54       40.23     45.31 o
  -7  10   1      106.95       93.38     43.28 o
  -6  10   1      315.43      354.21     44.53 o
  -5  10   1      539.37      510.59     34.23 o
  -4  10   1     1988.70     2114.64     43.14 o
  -3  10   1       21.59       36.11     33.84 o
  -2  10   1     1146.16     1079.87     35.87 o
  -1  10   1       44.53       40.90     33.27 o
   0  10   1      671.71      551.06     32.79 o
   1  10   1       18.75       24.62     32.75 o
   2  10   1       80.00      112.60     33.92 o
   3  10   1       30.81       37.91     33.45 o
   4  10   1      517.03      536.84     33.82 o
   5  10   1      742.60      795.03     53.80 o
   6  10   1      472.03      431.62     35.28 o
   7  10   1      285.78      274.74     43.17 o
   8  10   1      362.16      295.52     45.35 o
  -1  11   1     1351.64     1446.31     50.55 o
   0  11   1      112.68      115.11     38.82 o
   1  11   1     1213.25     1305.76     52.47 o
 -19   0   2      172.60      183.42     70.94 o
 -18   0   2     4129.68     4141.66    114.02 o
 -17   0   2      863.32      816.08     59.68 o
 -16   0   2     3907.06     4016.58    102.43 o
 -15   0   2     2025.80     1997.81     73.66 o
 -14   0   2      337.15      362.46     45.56 o
 -13   0   2     1187.15      992.04     54.27 o
 -12   0   2      546.79      523.28     15.18 o
 -11   0   2    14904.90    15571.61    209.92 o
 -10   0   2      386.32      410.93     17.71 o
  -9   0   2     6516.25     6143.34     66.04 o
  -8   0   2    30999.72    35919.12    702.14 o
  -7   0   2    13287.23    13336.25    180.83 o
  -6   0   2    25364.72    27139.79    414.98 o
  -5   0   2     7106.27     7208.12     69.44 o
  -4   0   2     3482.04     3473.62     36.40 o
  -3   0   2     7683.43     8478.49     51.16 o
  -2   0   2     5907.22     5625.83     40.49 o
   1   0   2     3719.57      465.34    126.32 o
   2   0   2    89372.17   110932.21    813.57 o
   3   0   2     2103.28     2276.09     30.27 o
   4   0   2   237784.42   292329.53   1439.23 o
   5   0   2     5852.53     6707.15     90.13 o
   6   0   2    69664.01    81347.26    792.08 o
   7   0   2     8666.25     9053.29    182.89 o
   8   0   2     8614.06     9185.39    111.15 o
   9   0   2    28728.95    30412.59    397.81 o
  10   0   2     5366.32     4845.92    148.59 o
  11   0   2    72788.38    82364.10    639.86 o
  12   0   2      168.64      366.46     37.72 o
  13   0   2    22497.15    23453.34    224.76 o
  14   0   2      800.22      908.89     37.95 o
  15   0   2     8884.26     8714.87    191.09 o
  16   0   2     2621.58     2831.10     88.34 o
  17   0   2      396.46      362.00     60.37 o
  18   0   2      658.17      606.36     64.03 o
  19   0   2        5.81       15.50     72.34 o
 -19   1   2       61.01       58.65     53.73 o
 -18   1   2      180.57      163.10     47.01 o
 -17   1   2      382.51      335.44     40.93 o
 -16   1   2      322.85      299.49     32.30 o
 -15   1   2     3096.06     3189.39     51.42 o
 -14   1   2      106.56       66.48     26.54 o
 -13   1   2     1214.21     1201.03     34.25 o
 -12   1   2      306.18      265.52     16.38 o
 -11   1   2      101.87       76.80     15.00 o
 -10   1   2      174.30      208.16     14.80 o
  -9   1   2     1198.66     1255.71     19.81 o
  -8   1   2     5406.57     5415.89     55.79 o
  -7   1   2     1673.77     1719.73     20.32 o
  -6   1   2    11696.94    12014.41    160.46 o
  -5   1   2     4418.60     4812.48     28.20 o
  -4   1   2     2714.64     2862.08     33.65 o
  -3   1   2    53779.77    64244.61    258.87 o
  -2   1   2     2458.35     2527.80    104.73 o
  -1   1   2      101.15        2.66      5.85 o
   0   1   2    10387.00     9287.75   3215.12 o
   1   1   2     2506.79     2578.16    140.67 o
   2   1   2     4369.92     5029.94     38.14 o
   3   1   2     9729.76    10896.14     69.40 o
   4   1   2    19028.08    21814.06    146.39 o
   5   1   2    43624.64    51044.95    592.52 o
   6   1   2     3158.35     3396.29     38.70 o
   7   1   2     4176.33     4121.64     52.55 o
   8   1   2      173.17      140.65     10.17 o
   9   1   2    12642.11    13004.50    191.60 o
  10   1   2     3590.10     3708.85     40.84 o
  11   1   2      856.66      765.58     14.60 o
  12   1   2     7734.33     7846.19     58.92 o
  13   1   2      576.96      587.22     19.76 o
  14   1   2     1020.08      966.97     23.96 o
  15   1   2      431.79      344.13     35.97 o
  16   1   2     2130.21     2166.67     46.21 o
  17   1   2      314.91      248.11     35.56 o
  18   1   2     1666.89     1884.94     61.90 o
  19   1   2     1025.14     1152.61     51.83 o
 -19   2   2      602.04      548.21     42.75 o
 -18   2   2     2031.37     2194.25     51.18 o
 -17   2   2      278.48      260.59     34.48 o
 -16   2   2      975.40     1057.85     36.63 o
 -15   2   2     2319.26     2240.80     45.23 o
 -14   2   2      283.78      272.10     21.19 o
 -13   2   2      537.33      527.36     24.60 o
 -12   2   2       21.63       17.72     18.28 o
 -11   2   2     3108.92     3050.64     33.45 o
 -10   2   2      166.13      170.70     16.46 o
  -9   2   2    25804.30    28558.98    245.41 o
  -8   2   2      215.23      172.96     14.63 o
  -7   2   2    13315.17    13701.90     64.57 o
  -6   2   2     3657.59     3703.61     36.88 o
  -5   2   2     4302.29     4242.75     54.15 o
  -4   2   2     1178.00     1124.73     14.57 o
  -3   2   2     2789.60     2992.36     32.66 o
  -2   2   2      360.49      317.05     10.32 o
  -1   2   2    12899.08    14031.55    108.41 o
   0   2   2    55092.24    65536.49    558.75 o
   1   2   2     7624.22     8806.48     64.24 o
   2   2   2     4220.22     4617.05     37.15 o
   3   2   2     3203.47     3429.60     38.04 o
   4   2   2    27131.36    30821.08    248.97 o
   5   2   2     1609.67     1638.88     21.30 o
   6   2   2     7062.48     7337.58     64.99 o
   7   2   2     1760.54     1809.76     36.77 o
   8   2   2      529.62      508.96     15.62 o
   9   2   2     2080.97     1827.73     44.28 o
  10   2   2       21.56       25.77     16.92 o
  11   2   2     3926.32     3728.82     53.24 o
  12   2   2       61.45       67.81     18.69 o
  13   2   2     2681.10     2793.97     41.10 o
  14   2   2     1428.42     1392.81     29.16 o
  15   2   2     1799.59     1857.42     53.97 o
  16   2   2      166.01      155.46     31.36 o
  17   2   2       57.62       80.67     35.65 o
  18   2   2      305.12      321.99     40.08 o
  19   2   2        7.11       23.38     42.46 o
 -19   3   2     1653.97     1603.37     48.12 o
 -18   3   2      265.66      283.81     39.03 o
 -17   3   2     1644.76     1838.20     46.11 o
 -16   3   2      722.87      738.56     34.08 o
 -15   3   2     3833.52     3727.74     44.78 o
 -14   3   2     1600.34     1570.51     30.60 o
 -13   3   2       65.91       40.35     21.73 o
 -12   3   2      392.52      312.00     19.65 o
 -11   3   2      278.73      244.18     16.60 o
 -10   3   2     1884.27     1872.71     35.88 o
  -9   3   2     1934.30     1863.34     27.05 o
  -8   3   2     5038.06     5002.48     40.31 o
  -7   3   2      867.63      912.17     17.38 o
  -6   3   2     4253.69     4069.93     30.97 o
  -5   3   2    10797.83    11639.02     82.65 o
  -4   3   2    10991.10    11818.82     77.97 o
  -3   3   2     3196.18     3226.12     18.20 o
  -2   3   2     6419.50     6931.80    104.73 o
  -1   3   2      420.06      333.62     12.84 o
   0   3   2     6860.11     7402.53     44.87 o
   1   3   2    12604.75    13197.74     69.88 o
   2   3   2      153.17      148.86     11.93 o
   3   3   2     9805.76     9597.65    120.33 o
   4   3   2     1004.95      969.78     16.57 o
   5   3   2     1557.66     1325.84     19.30 o
   6   3   2     2058.96     1923.15     35.75 o
   7   3   2     5930.64     6011.37     50.53 o
   8   3   2     3451.65     3630.47     38.59 o
   9   3   2     1522.19     1491.59     41.14 o
  10   3   2     3943.92     4046.85     45.41 o
  11   3   2      157.49      130.51     18.18 o
  12   3   2     6413.44     6390.17     51.61 o
  13   3   2      296.87      263.63     38.50 o
  14   3   2     3335.22     3151.08     47.97 o
  15   3   2     3688.70     3942.98     46.59 o
  16   3   2     3080.68     3144.91     55.02 o
  17   3   2      666.93      740.31     37.05 o
  18   3   2     1101.39      873.34     39.51 o
 -18   4   2      617.99      614.21     42.43 o
 -17   4   2       88.78       64.03     38.24 o
 -16   4   2     2786.34     3040.26     55.03 o
 -15   4   2       77.57       72.37     27.49 o
 -14   4   2     2899.91     2852.52     52.32 o
 -13   4   2       29.75        4.25     23.90 o
 -12   4   2     1944.04     1812.74     31.75 o
 -11   4   2        0.90       11.98     20.54 o
 -10   4   2      217.40      214.64     19.33 o
  -9   4   2      377.53      371.56     18.09 o
  -8   4   2       16.77       21.48     12.73 o
  -7   4   2     1280.59     1283.51     20.66 o
  -6   4   2       52.30       31.02     12.36 o
  -5   4   2    10468.33    11057.44     77.38 o
  -4   4   2     2219.92     2416.28     38.63 o
  -3   4   2     3608.36     3753.01     29.16 o
  -2   4   2     2069.80     1980.82     21.83 o
  -1   4   2        0.35       22.11     16.38 o
   0   4   2     4558.63     4882.02     34.14 o
   1   4   2     4266.75     4470.90     41.51 o
   2   4   2     1390.13     1439.67     24.80 o
   3   4   2     1948.16     1975.13     24.04 o
   4   4   2        0.89        9.29     13.70 o
   5   4   2      414.33      421.73     14.75 o
   6   4   2      821.08      638.74     17.23 o
   7   4   2       15.41       15.99     16.21 o
   8   4   2     1986.47     1955.32     28.69 o
   9   4   2     1120.45     1057.77     23.04 o
  10   4   2      544.95      528.70     19.97 o
  11   4   2      135.43      128.43     21.00 o
  12   4   2       89.48       34.62     21.26 o
  13   4   2      167.14      134.01     23.33 o
  14   4   2        4.10        5.25     25.32 o
  15   4   2      649.68      657.97     27.34 o
  16   4   2       11.19       13.82     29.04 o
  17   4   2      164.04      173.89     38.43 o
  18   4   2       32.54       -1.47     42.96 o
 -17   5   2     4043.58     4375.89     84.30 o
 -16   5   2       32.40       26.22     31.62 o
 -15   5   2     3522.65     3634.34    105.34 o
 -14   5   2     1130.31     1125.36     30.60 o
 -13   5   2     4639.47     4780.50     75.71 o
 -12   5   2     2995.77     2978.09     78.61 o
 -11   5   2     1651.67     1591.49     39.61 o
 -10   5   2    27803.37    28610.31    110.59 o
  -9   5   2       49.82       65.67     20.22 o
  -8   5   2    29310.73    31517.09    233.64 o
  -7   5   2      679.39      679.37     26.74 o
  -6   5   2    15615.56    16040.50     93.06 o
  -5   5   2      186.54      175.79     15.78 o
  -4   5   2     9796.78    10344.40    104.64 o
  -3   5   2    13358.61    13647.93     58.58 o
  -2   5   2     1494.44     1456.81     32.18 o
  -1   5   2    19662.04    20300.21     84.58 o
   0   5   2     1099.78      995.46     20.97 o
   1   5   2    32596.19    34568.91    220.08 o
   2   5   2      911.06      822.39     20.07 o
   3   5   2    14896.57    15382.84     76.75 o
   4   5   2     1467.09     1453.80     32.36 o
   5   5   2     7021.55     6600.54     60.38 o
   6   5   2      437.01      414.23     15.82 o
   7   5   2     6240.12     6244.63     71.35 o
   8   5   2     3763.60     3934.70     32.52 o
   9   5   2       39.70       31.23     16.25 o
  10   5   2     8431.91     8443.13     59.48 o
  11   5   2      278.16      265.02     22.21 o
  12   5   2     4226.04     4325.54     48.79 o
  13   5   2     2572.73     2603.24     49.19 o
  14   5   2     7942.67     8404.25     68.36 o
  15   5   2      162.48      123.73     29.56 o
  16   5   2     5433.51     5623.45    104.27 o
  17   5   2      162.29      113.39     42.08 o
 -16   6   2      211.40      216.38     34.88 o
 -15   6   2      728.33      719.13     33.14 o
 -14   6   2     1176.04     1154.17     82.09 o
 -13   6   2     1034.72      982.81     29.69 o
 -12   6   2     3115.42     3148.97     68.45 o
 -11   6   2     2497.78     2477.04     56.61 o
 -10   6   2      521.71      499.59     22.73 o
  -9   6   2      154.64      179.38     21.70 o
  -8   6   2      992.99      927.15     21.19 o
  -7   6   2      726.49      712.88     24.01 o
  -6   6   2      166.98      137.14     16.34 o
  -5   6   2     7163.65     7448.64    103.67 o
  -4   6   2     3392.00     3558.07     41.29 o
  -3   6   2     7498.30     7635.88     79.30 o
  -2   6   2     3772.17     3672.41     83.64 o
  -1   6   2     2277.21     2289.30     31.15 o
   0   6   2     3779.74     3784.03     40.56 o
   1   6   2       25.26       31.72     19.61 o
   2   6   2     2696.43     2573.68     32.72 o
   3   6   2      441.20      371.45     27.27 o
   4   6   2     1141.93     1026.16     27.72 o
   5   6   2      652.77      625.62     31.31 o
   6   6   2     1268.40     1271.84     34.14 o
   7   6   2     1219.12     1183.94     21.46 o
   8   6   2     3717.55     3545.44     65.19 o
   9   6   2     1088.45      991.91     25.28 o
  10   6   2     3208.18     3404.32     86.82 o
  11   6   2     5858.31     5867.57     67.87 o
  12   6   2       25.69       39.43     26.54 o
  13   6   2      162.33      181.55     28.22 o
  14   6   2      230.34      190.89     29.89 o
  15   6   2     1295.80     1291.94     56.74 o
  16   6   2      363.85      356.88     36.32 o
 -15   7   2      968.57      838.03     61.34 o
 -14   7   2      834.69      744.93     42.49 o
 -13   7   2      102.59       87.68     31.40 o
 -12   7   2     1432.76     1450.19     67.63 o
 -11   7   2      123.79       93.76     27.38 o
 -10   7   2     3692.54     3794.59     62.02 o
  -9   7   2        2.75        9.39     24.59 o
  -8   7   2     6365.08     6499.85    110.36 o
  -7   7   2      129.72      128.37     19.53 o
  -6   7   2      409.74      418.97     18.91 o
  -5   7   2      534.32      433.79     20.93 o
  -4   7   2        4.79       16.35     22.03 o
  -3   7   2     4753.04     4764.96     81.29 o
  -2   7   2     1421.10     1303.52     28.33 o
  -1   7   2    11408.91    11460.10    212.19 o
   0   7   2     3987.00     4009.82     49.41 o
   1   7   2     5892.44     6018.03     51.34 o
   2   7   2     2065.71     2037.45     39.12 o
   3   7   2      847.19      794.53     28.32 o
   4   7   2      160.44      187.74     22.75 o
   5   7   2      221.14      226.79     20.31 o
   6   7   2      279.46      267.02     21.00 o
   7   7   2      421.45      359.32     24.49 o
   8   7   2       96.65      102.55     20.39 o
   9   7   2      922.37      903.79     25.79 o
  10   7   2     1677.08     1565.65     44.52 o
  11   7   2      159.54      140.56     27.49 o
  12   7   2     1761.16     1816.82     59.57 o
  13   7   2      844.58      890.38     60.51 o
  14   7   2      962.84      912.12     39.95 o
  15   7   2      144.29      135.74     43.14 o
 -13   8   2     1378.16     1517.27     44.60 o
 -12   8   2     3900.74     4274.63     75.54 o
 -11   8   2     1912.27     1744.43     53.99 o
 -10   8   2       35.69       34.69     29.24 o
  -9   8   2     1847.18     1810.37     61.97 o
  -8   8   2      432.86      398.35     26.85 o
  -7   8   2     2293.56     2197.44     63.50 o
  -6   8   2     4067.84     4232.62     70.08 o
  -5   8   2     2898.00     3101.99     42.62 o
  -4   8   2     5686.06     5721.44     54.79 o
  -3   8   2      916.17      846.15     27.03 o
  -2   8   2     1951.47     1989.64     36.72 o
  -1   8   2     1383.98     1436.51     31.72 o
   0   8   2     2608.17     2602.40     73.34 o
   1   8   2     1199.27     1165.23     29.95 o
   2   8   2     1863.30     1752.34     34.14 o
   3   8   2     1939.48     1875.26     35.17 o
   4   8   2     5196.02     5346.75     90.14 o
   5   8   2     6883.90     7144.98     61.63 o
   6   8   2     7833.76     7979.36    100.26 o
   7   8   2     2029.87     2077.24     83.07 o
   8   8   2     2959.97     3087.65     67.49 o
   9   8   2      185.05      210.62     34.58 o
  10   8   2     1580.26     1645.17     52.78 o
  11   8   2      151.40      110.41     38.25 o
  12   8   2      132.40      136.25     41.16 o
  13   8   2       13.17       -4.99     43.36 o
 -11   9   2       24.14       21.73     42.92 o
 -10   9   2      120.95      129.38     40.52 o
  -9   9   2        9.70        5.48     48.58 o
  -8   9   2      221.23      196.28     45.17 o
  -7   9   2       41.15       76.53     38.36 o
  -6   9   2     1071.95     1085.76     40.18 o
  -5   9   2      267.01      236.19     29.26 o
  -4   9   2       39.15       56.51     28.50 o
  -3   9   2      572.30      664.46     29.70 o
  -2   9   2      392.26      383.80     29.04 o
  -1   9   2     1552.48     1570.32     35.93 o
   0   9   2     1982.75     1989.19     61.48 o
   1   9   2       32.61       44.75     28.81 o
   2   9   2     1186.10     1180.53     33.11 o
   3   9   2      515.49      491.21     29.91 o
   4   9   2       85.14      125.94     30.58 o
   5   9   2      391.42      436.11     34.60 o
   6   9   2      410.39      381.65     30.56 o
   7   9   2       41.44       92.77     37.79 o
   8   9   2       26.65       27.05     47.15 o
   9   9   2        7.11       28.03     49.79 o
  10   9   2      145.72      106.50     51.13 o
  11   9   2      165.76      168.06     44.16 o
  -8  10   2       46.71       37.62     45.04 o
  -7  10   2     1882.13     1862.03     98.35 o
  -6  10   2      168.74      210.41     41.27 o
  -5  10   2     3186.13     3405.02     71.99 o
  -4  10   2     1122.39     1059.64     34.33 o
  -3  10   2     2775.24     3004.15     81.80 o
  -2  10   2     1369.86     1455.44     49.93 o
  -1  10   2      981.01     1041.24     38.91 o
   0  10   2     2660.53     2831.02     67.43 o
   1  10   2        1.46      -11.27     33.80 o
   2  10   2     1718.40     1803.42     40.71 o
   3  10   2       50.46       51.66     34.19 o
   4  10   2     3579.28     3685.85     53.75 o
   5  10   2     1074.35     1126.13     35.39 o
   6  10   2     2220.31     2575.20     79.76 o
   7  10   2      550.41      566.37     43.61 o
   8  10   2     1919.51     2014.34     53.03 o
  -1  11   2     1525.00     1618.49     44.58 o
   0  11   2     1403.41     1424.84     40.82 o
   1  11   2     1905.63     2029.44     83.38 o
 -19   1   3     6277.66     6998.21    283.78 o
 -18   1   3        1.52       19.47     47.56 o
 -17   1   3     4425.29     4420.01    101.59 o
 -16   1   3      385.32      340.36     32.07 o
 -15   1   3     2373.04     2366.76     45.53 o
 -14   1   3     1970.09     1885.70     39.59 o
 -13   1   3      681.08      559.36     18.31 o
 -12   1   3     8068.49     8334.21    135.16 o
 -11   1   3       36.71       32.93     15.04 o
 -10   1   3    14336.77    14745.57    117.03 o
  -9   1   3      425.30      389.68     14.06 o
  -8   1   3    30347.32    32980.86    460.72 o
  -7   1   3     2645.79     2781.55     24.98 o
  -6   1   3     2990.71     2599.64     22.82 o
  -5   1   3     1119.60     1234.97     19.60 o
  -4   1   3     5892.30     5568.42     45.84 o
  -3   1   3      680.59      741.20      9.67 o
  -2   1   3    22820.21    27602.84    285.68 o
  -1   1   3     1088.26      857.68    121.40 o
   0   1   3     1388.57     1543.91     48.77 o
   1   1   3    24667.57    29704.35    267.88 o
   2   1   3     4381.31     5218.24     35.93 o
   3   1   3    35786.74    43434.45    194.81 o
   4   1   3     5310.16     5688.69     44.17 o
   5   1   3    30217.52    34427.86    226.33 o
   6   1   3       17.18        4.24     10.48 o
   7   1   3    20380.43    21960.58    232.36 o
   8   1   3     7516.09     8001.76     74.50 o
   9   1   3     3231.95     3226.02     38.05 o
  10   1   3     9192.50     9443.43     63.42 o
  11   1   3     2777.94     2996.69     25.84 o
  12   1   3    23787.70    25766.57    377.65 o
  13   1   3     2590.55     2415.25     32.42 o
  14   1   3    12535.94    13353.79    106.99 o
  15   1   3      408.18      345.81     30.26 o
  16   1   3     5066.52     5308.37     67.22 o
  17   1   3       11.94       24.67     34.99 o
  18   1   3       41.13      127.08     39.74 o
  19   1   3      814.76      821.49     41.86 o
 -19   2   3     1013.94      978.63     42.67 o
 -18   2   3     1284.18     1317.99     73.54 o
 -17   2   3      277.74      274.74     35.73 o
 -16   2   3     3811.74     3708.36     89.32 o
 -15   2   3     3335.35     3424.60     53.53 o
 -14   2   3     3838.90     3881.37     77.00 o
 -13   2   3      573.95      451.35     19.87 o
 -12   2   3      983.54      872.50     21.84 o
 -11   2   3      548.82      483.64     17.81 o
 -10   2   3       28.21       25.65     15.34 o
  -9   2   3       94.10      101.30     14.86 o
  -8   2   3       51.32       33.16     14.11 o
  -7   2   3     3741.66     3635.78     24.92 o
  -6   2   3      290.69      238.68     12.57 o
  -5   2   3     8416.34     9257.90     63.05 o
  -4   2   3     5226.02     5504.80     35.30 o
  -3   2   3    20831.89    23929.53    214.18 o
  -2   2   3     4272.56     4487.56     62.23 o
  -1   2   3     5965.36     6706.43     23.73 o
   0   2   3     8463.48     8673.13     52.31 o
   1   2   3     1049.16     1057.90     14.21 o
   2   2   3     7011.82     7968.09    100.84 o
   3   2   3      391.36      427.30      9.42 o
   4   2   3    10912.20    11816.54    151.17 o
   5   2   3        3.62        7.27     10.74 o
   6   2   3     5057.84     4740.57     43.76 o
   7   2   3     1838.98     1908.05     45.03 o
   8   2   3     7307.41     6755.00     53.72 o
   9   2   3      268.99      227.73     15.07 o
  10   2   3     7880.83     8102.26     64.73 o
  11   2   3     2910.31     2965.51     46.24 o
  12   2   3      602.12      669.64     20.45 o
  13   2   3     5745.10     5658.00     74.14 o
  14   2   3       13.24       20.29     22.21 o
  15   2   3     3808.87     3822.69     60.86 o
  16   2   3     1305.73     1289.91     38.96 o
  17   2   3     3323.69     3533.78     59.10 o
  18   2   3      332.71      286.69     40.29 o
  19   2   3     1451.06     1469.57     98.94 o
 -19   3   3       19.60       28.08     44.61 o
 -18   3   3        9.10       42.96     40.23 o
 -17   3   3     1891.96     1945.71     89.40 o
 -16   3   3       17.35        0.96     33.15 o
 -15   3   3     2014.49     1966.95     34.83 o
 -14   3   3       20.51        2.50     23.66 o
 -13   3   3      692.39      724.92     23.56 o
 -12   3   3      144.85       87.55     21.24 o
 -11   3   3       38.23       58.25     15.73 o
 -10   3   3      182.89      150.02     14.51 o
  -9   3   3     2497.14     2627.83     24.17 o
  -8   3   3    18620.43    19774.28    179.29 o
  -7   3   3       22.50       35.51      8.43 o
  -6   3   3    11473.84    11744.86     68.92 o
  -5   3   3       94.78      150.30     10.75 o
  -4   3   3     9236.26     9839.51     82.76 o
  -3   3   3      132.24      123.88     11.85 o
  -2   3   3    33688.24    40018.50    299.96 o
  -1   3   3     1451.63     1573.84     26.41 o
   0   3   3      351.71      391.30     16.30 o
   1   3   3    12427.28    12808.97    106.61 o
   2   3   3     2187.99     2561.38     26.81 o
   3   3   3    11399.96    12510.14    251.31 o
   4   3   3      153.99      242.81     13.01 o
   5   3   3     2026.13     1489.24     37.17 o
   6   3   3      171.48      172.47     14.09 o
   7   3   3     8473.79     9105.97    192.81 o
   8   3   3      748.03      679.02     28.15 o
   9   3   3       31.11       27.14     17.60 o
  10   3   3     3128.11     3140.55     40.41 o
  11   3   3       91.90       71.89     18.52 o
  12   3   3     1155.20     1084.24     25.27 o
  13   3   3      409.22      345.23     21.80 o
  14   3   3     1143.19     1072.25     35.16 o
  15   3   3        4.80        1.46     25.53 o
  16   3   3     1781.33     1757.60     43.43 o
  17   3   3       25.43       21.88     37.88 o
  18   3   3      470.26      529.44     43.19 o
 -18   4   3     2779.47     2830.52    110.16 o
 -17   4   3       28.82      -13.30     38.81 o
 -16   4   3     5933.72     6251.54     80.32 o
 -15   4   3     1325.43     1304.96     31.62 o
 -14   4   3     4417.22     4470.65     48.93 o
 -13   4   3       11.92        5.75     22.56 o
 -12   4   3     3860.87     3941.58     60.43 o
 -11   4   3     5372.68     5574.14     48.57 o
 -10   4   3       88.95       62.03     19.01 o
  -9   4   3    20462.18    20715.62    180.65 o
  -8   4   3        4.73        1.40     12.46 o
  -7   4   3    18525.67    19051.72     64.29 o
  -6   4   3     1287.02     1286.87     17.64 o
  -5   4   3    16856.37    17514.45     94.74 o
  -4   4   3     4367.36     4727.51     32.37 o
  -3   4   3    11782.07    12179.33     39.08 o
  -2   4   3     1095.56     1078.06     21.74 o
  -1   4   3    13596.56    14020.73    202.58 o
   0   4   3     8405.66     8310.62     91.29 o
   1   4   3      359.49      278.59     20.93 o
   2   4   3    23263.39    25214.89    362.04 o
   3   4   3     1255.08     1252.72     14.82 o
   4   4   3     9196.86     8616.62     73.17 o
   5   4   3      246.79      188.23     13.82 o
   6   4   3     6425.15     6186.79     47.18 o
   7   4   3     1367.87     1375.51     24.22 o
   8   4   3     7457.34     7439.65    122.69 o
   9   4   3     4518.35     4635.96     61.41 o
  10   4   3      880.36      903.68     37.19 o
  11   4   3     4676.67     5002.65     46.44 o
  12   4   3       84.90       75.89     21.55 o
  13   4   3     4730.04     4915.51     50.42 o
  14   4   3       57.06       70.82     25.68 o
  15   4   3     7719.12     8092.31     67.12 o
  16   4   3      220.26      192.01     30.49 o
  17   4   3     3959.34     4375.85    154.88 o
  18   4   3      229.13      168.44     42.72 o
 -17   5   3      228.34      198.53     41.93 o
 -16   5   3       34.01       10.96     32.57 o
 -15   5   3      417.27      392.79     28.60 o
 -14   5   3      923.77      883.96     28.59 o
 -13   5   3      331.25      342.64     25.73 o
 -12   5   3      644.29      608.53     26.76 o
 -11   5   3       90.60       90.97     22.31 o
 -10   5   3     1626.00     1680.43     30.28 o
  -9   5   3     4949.57     4963.10     55.11 o
  -8   5   3      273.82      334.48     17.11 o
  -7   5   3     4012.01     3996.12     74.80 o
  -6   5   3       79.35      100.85     14.51 o
  -5   5   3      334.27      290.99     15.50 o
  -4   5   3      491.79      568.52     28.95 o
  -3   5   3      343.71      410.96     15.35 o
  -2   5   3     4370.50     4419.68     46.37 o
  -1   5   3      159.87      133.13     16.37 o
   0   5   3      793.96      647.57     23.55 o
   1   5   3      589.88      622.57     18.83 o
   2   5   3      932.22      716.44     22.08 o
   3   5   3       88.89      116.42     12.79 o
   4   5   3     1503.82     1488.29     20.77 o
   5   5   3      212.09      164.42     13.89 o
   6   5   3        0.01        2.78     14.22 o
   7   5   3       31.57       71.79     15.00 o
   8   5   3      782.58      759.41     17.82 o
   9   5   3     3990.98     3843.42     79.79 o
  10   5   3     1498.04     1484.09     28.68 o
  11   5   3     1416.76     1425.18     29.48 o
  12   5   3     3630.41     3580.80     43.51 o
  13   5   3      420.71      339.95     25.69 o
  14   5   3      415.82      392.91     35.75 o
  15   5   3        3.61       23.36     29.64 o
  16   5   3      573.42      644.78     33.42 o
  17   5   3       19.26       17.98     41.17 o
 -16   6   3     2438.41     2461.07     44.59 o
 -15   6   3        6.98      -15.70     32.57 o
 -14   6   3      806.76      753.18     30.09 o
 -13   6   3       49.15       62.93     28.07 o
 -12   6   3     1763.03     1796.38     34.59 o
 -11   6   3     2924.79     2901.98    112.06 o
 -10   6   3      188.20      203.55     23.80 o
  -9   6   3    15384.52    15924.49    164.06 o
  -8   6   3      348.83      318.46     17.91 o
  -7   6   3    12760.51    13022.97    156.18 o
  -6   6   3      198.10      243.22     19.77 o
  -5   6   3     9474.92    10157.54     66.71 o
  -4   6   3     1547.81     1431.59     34.07 o
  -3   6   3     5003.76     5156.64     60.24 o
  -2   6   3    22285.54    23925.11    289.43 o
  -1   6   3     1028.46      993.64     45.10 o
   0   6   3    32308.46    33989.82    106.40 o
   1   6   3        2.60        4.37     20.33 o
   2   6   3    19565.35    20044.53    355.38 o
   3   6   3      485.43      525.95     23.31 o
   4   6   3     5913.83     6031.13     42.93 o
   5   6   3      489.43      452.44     15.91 o
   6   6   3      710.20      723.06     20.92 o
   7   6   3      173.04      155.55     16.92 o
   8   6   3      438.86      398.89     17.75 o
   9   6   3     1138.10     1054.37     25.55 o
  10   6   3     1188.91     1147.63     30.02 o
  11   6   3     1531.09     1502.53     70.54 o
  12   6   3       13.87        0.66     26.39 o
  13   6   3     2644.10     2551.42     68.11 o
  14   6   3       94.91       61.69     30.85 o
  15   6   3     1248.53     1126.25     33.97 o
  16   6   3      127.42      106.99     43.46 o
 -15   7   3     1336.76     1289.54     63.97 o
 -14   7   3     1580.72     1574.21     36.91 o
 -13   7   3     3339.13     3344.75     48.06 o
 -12   7   3     2037.37     2093.96     54.00 o
 -11   7   3     1279.52     1413.43     32.67 o
 -10   7   3     4436.58     4428.25    121.19 o
  -9   7   3        1.70        5.43     24.18 o
  -8   7   3     5691.43     5734.67     71.50 o
  -7   7   3      630.00      604.74     28.38 o
  -6   7   3     3199.10     3047.01     57.98 o
  -5   7   3     6441.94     6633.85     98.59 o
  -4   7   3     5275.83     5294.65     48.71 o
  -3   7   3     4567.87     4646.88     45.97 o
  -2   7   3     3818.01     3846.08     89.51 o
  -1   7   3     3951.17     3816.77     42.05 o
   0   7   3     3829.62     3614.54     41.51 o
   1   7   3     2371.52     2346.37     57.15 o
   2   7   3        1.11       17.21     22.58 o
   3   7   3     2040.04     1966.84     33.03 o
   4   7   3     1226.52     1214.66     22.33 o
   5   7   3      125.84      119.18     19.31 o
   6   7   3     5186.13     5434.10    109.61 o
   7   7   3     2167.31     2228.28     45.98 o
   8   7   3      108.99      104.80     19.91 o
   9   7   3     1392.12     1359.40     44.21 o
  10   7   3      264.51      221.51     32.34 o
  11   7   3       13.14       15.66     34.20 o
  12   7   3        4.86       34.44     36.14 o
  13   7   3      615.57      577.46     54.41 o
  14   7   3       33.33       58.51     41.31 o
  15   7   3        8.65       12.94     44.63 o
 -13   8   3       21.35       29.45     35.12 o
 -12   8   3       89.83      111.09     33.65 o
 -11   8   3       29.12       38.23     31.14 o
 -10   8   3      173.56      165.62     28.47 o
  -9   8   3      215.41      152.90     28.10 o
  -8   8   3     1045.40     1010.29     35.99 o
  -7   8   3     2182.87     2255.11     76.13 o
  -6   8   3       98.50      111.70     22.47 o
  -5   8   3      319.85      330.35     26.77 o
  -4   8   3        0.02        0.85     25.64 o
  -3   8   3        1.79       13.31     25.46 o
  -2   8   3      750.50      689.20     27.32 o
  -1   8   3      303.35      307.73     25.27 o
   0   8   3      793.84      812.35     27.89 o
   1   8   3       28.60       29.08     25.08 o
   2   8   3     2545.92     2576.09     39.58 o
   3   8   3       35.11       25.18     25.43 o
   4   8   3     2987.21     2985.36     42.35 o
   5   8   3      410.93      399.53     30.61 o
   6   8   3      576.48      611.56     33.66 o
   7   8   3      190.23      170.73     31.69 o
   8   8   3       31.03       64.95     40.65 o
   9   8   3      416.37      378.47     34.58 o
  10   8   3        1.95       21.61     35.70 o
  11   8   3      325.16      329.30     38.02 o
  12   8   3      528.69      490.24     40.52 o
  13   8   3     1762.04     1851.30     49.68 o
 -11   9   3     1396.34     1492.44     65.17 o
 -10   9   3      447.99      452.47     50.86 o
  -9   9   3     1298.60     1402.93     88.00 o
  -8   9   3     2102.36     1983.48     48.29 o
  -7   9   3      147.75      111.61     30.41 o
  -6   9   3     4409.66     4728.43    107.21 o
  -5   9   3      584.18      571.99     34.61 o
  -4   9   3    10065.29    10748.49    135.78 o
  -3   9   3     2305.16     2464.98     41.73 o
  -2   9   3     7551.66     7923.38     68.53 o
  -1   9   3     1218.38     1263.76     41.68 o
   0   9   3     1517.16     1591.35     50.50 o
   1   9   3     1678.59     1629.52     40.83 o
   2   9   3      125.02      136.89     29.60 o
   3   9   3     5224.03     5411.03     72.70 o
   4   9   3      584.52      521.82     29.89 o
   5   9   3     7984.86     8311.00    105.70 o
   6   9   3     1864.86     2010.15     40.16 o
   7   9   3     8265.26     9084.33    211.93 o
   8   9   3     2296.38     2428.87     65.41 o
   9   9   3     5224.38     5640.07     93.91 o
  10   9   3      883.62      867.36     51.19 o
  11   9   3     1554.95     1718.42     61.30 o
  -8  10   3     1328.65     1497.92     79.95 o
  -7  10   3      202.39      201.15     42.76 o
  -6  10   3      427.55      434.06     41.24 o
  -5  10   3      699.42      759.98     33.94 o
  -4  10   3      874.60      862.39     36.88 o
  -3  10   3      260.27      247.97     33.89 o
  -2  10   3     1547.26     1696.84     39.99 o
  -1  10   3     1260.87     1286.61     40.25 o
   0  10   3     3296.79     3433.38     51.53 o
   1  10   3      743.94      710.37     32.99 o
   2  10   3     1352.86     1330.42     36.94 o
   3  10   3     1451.35     1547.16     48.29 o
   4  10   3      147.32      124.41     34.84 o
   5  10   3        4.38        7.24     35.18 o
   6  10   3       52.96       58.02     35.79 o
   7  10   3      471.10      517.59     59.71 o
   8  10   3       74.99       91.98     44.69 o
   0  11   3       26.10       39.16     39.29 o
 -19   0   4      902.34     1090.43     75.77 o
 -18   0   4     7744.59     8244.58    154.79 o
 -17   0   4      769.04      812.81     59.45 o
 -16   0   4     8350.19     8566.90    145.06 o
 -15   0   4      289.64      269.69     47.09 o
 -14   0   4     5014.49     4995.79    103.77 o
 -13   0   4      456.27      512.30     45.88 o
 -12   0   4     2671.46     2666.76     72.83 o
 -11   0   4     5904.58     5892.95     41.81 o
 -10   0   4     2349.51     2471.54     35.94 o
  -9   0   4    16934.42    19844.33   1834.91 o
  -8   0   4     2728.01     2691.11     59.09 o
  -7   0   4     2471.72     2041.05     29.48 o
  -6   0   4    24786.66    29001.76    522.14 o
  -5   0   4    15187.50    15545.70    104.88 o
  -4   0   4     2216.92     2547.09     45.71 o
  -3   0   4     7897.70     8354.29    140.05 o
  -2   0   4     7137.87     8099.70    176.77 o
  -1   0   4      362.50      425.98     20.37 o
   0   0   4     2730.75     3058.17     96.78 o
   1   0   4    31246.64    38344.52    243.17 o
   2   0   4     6222.39     6797.18     30.40 o
   3   0   4    63542.38    77243.69    743.02 o
   4   0   4    27239.35    31750.01    391.67 o
   5   0   4    36160.82    41795.60    215.65 o
   6   0   4    34751.43    38710.09    769.47 o
   7   0   4     1653.35     1996.60     25.39 o
   8   0   4    27400.13    30253.04    404.24 o
   9   0   4     4466.67     4696.22     66.88 o
  10   0   4    26694.98    28406.10    136.57 o
  11   0   4    11769.45    12471.23    229.17 o
  12   0   4     6347.31     6597.60    208.20 o
  13   0   4    18362.29    19333.26    370.34 o
  14   0   4    18633.00    18513.06    135.46 o
  15   0   4    12938.46    14039.60    123.81 o
  16   0   4     1642.36     1688.58     52.09 o
  17   0   4     3602.80     3981.41    105.96 o
  18   0   4     1133.51     1127.97     69.97 o
  19   0   4     1490.95     1308.67     76.46 o
 -19   1   4      433.94      466.29     64.44 o
 -18   1   4        0.96       31.17     46.46 o
 -17   1   4      458.16      489.37     43.82 o
 -16   1   4       40.19       48.74     39.91 o
 -15   1   4     1668.64     1602.10     39.46 o
 -14   1   4      264.47      240.90     41.14 o
 -13   1   4     2030.72     1985.78     31.83 o
 -12   1   4      386.79      378.63     26.79 o
 -11   1   4     3339.57     3343.63     32.05 o
 -10   1   4      318.27      351.93     18.36 o
  -9   1   4      199.31      226.97     13.91 o
  -8   1   4      820.97      906.87     17.28 o
  -7   1   4       92.24       57.73     13.79 o
  -6   1   4      359.54      298.30     14.13 o
  -5   1   4      241.78      257.07     17.71 o
  -4   1   4      552.29      601.06     11.51 o
  -3   1   4    12923.59    14798.59    169.20 o
  -2   1   4     4455.60     4875.99     49.39 o
  -1   1   4     4152.08     4546.01     27.79 o
   0   1   4    20778.83    24602.68    177.27 o
   1   1   4    15111.80    17718.71    132.63 o
   2   1   4       91.80      126.33      9.17 o
   3   1   4       22.14       26.16     10.53 o
   4   1   4       30.22       53.99     11.18 o
   5   1   4     8871.89     9500.07     73.07 o
   6   1   4      341.28      381.75     10.78 o
   7   1   4     6513.33     6353.52     45.46 o
   8   1   4     6821.71     7906.56     46.10 o
   9   1   4     4219.19     4053.11     34.44 o
  10   1   4     2773.58     2786.17     38.33 o
  11   1   4     3164.87     3488.89     28.81 o
  12   1   4      551.13      458.68     15.22 o
  13   1   4     2048.20     1960.31     30.37 o
  14   1   4     1578.09     1701.20     29.96 o
  15   1   4      298.84      307.90     29.42 o
  16   1   4     3815.99     4212.25     81.42 o
  17   1   4       24.79       24.78     35.58 o
  18   1   4     1640.21     1620.50     45.75 o
  19   1   4       88.80       72.23     43.34 o
 -19   2   4      214.71      196.68     53.22 o
 -18   2   4     2520.07     2472.43     53.68 o
 -17   2   4        0.01       14.92     35.39 o
 -16   2   4     3595.61     3894.44     59.45 o
 -15   2   4     1371.32     1270.25     37.48 o
 -14   2   4     4504.55     4496.50     44.27 o
 -13   2   4      963.38      870.91     22.67 o
 -12   2   4      364.74      317.81     17.89 o
 -11   2   4     5593.43     5510.53     44.45 o
 -10   2   4      917.33      949.26     28.42 o
  -9   2   4    13462.25    13921.03     78.92 o
  -8   2   4      917.66      848.15     22.65 o
  -7   2   4    27707.24    30255.68    275.37 o
  -6   2   4     2864.42     3098.88     41.68 o
  -5   2   4     5109.93     4924.61     44.98 o
  -4   2   4      435.37      448.80     12.39 o
  -3   2   4      177.30      149.63     13.38 o
  -2   2   4       19.53       34.04     12.82 o
  -1   2   4    15144.19    17183.66    191.39 o
   0   2   4    42321.99    49985.48    558.78 o
   1   2   4      182.16      204.79     15.14 o
   2   2   4    29580.15    34468.49    251.57 o
   3   2   4      807.26      845.13     16.08 o
   4   2   4    25886.84    28582.68    176.23 o
   5   2   4      824.42      861.85     12.71 o
   6   2   4     8886.74     8765.60     65.50 o
   7   2   4     7152.90     7393.41     95.97 o
   8   2   4     4026.52     4155.09     36.60 o
   9   2   4       93.51       34.33     15.65 o
  10   2   4      597.33      569.32     18.41 o
  11   2   4     5634.95     5645.55     72.51 o
  12   2   4      393.35      345.07     22.97 o
  13   2   4     7362.20     7671.53    255.43 o
  14   2   4      883.11      796.80     26.59 o
  15   2   4     8893.59     9162.79     66.58 o
  16   2   4      197.59      208.17     32.97 o
  17   2   4      652.66      672.21     55.48 o
  18   2   4      246.52      247.29     38.85 o
  19   2   4       40.14       71.56     42.98 o
 -18   3   4      122.96      100.30     41.08 o
 -17   3   4     6119.66     6568.56    109.48 o
 -16   3   4      991.59      990.61     38.74 o
 -15   3   4    12086.21    12604.29    134.60 o
 -14   3   4     3482.80     3563.62     58.37 o
 -13   3   4    10306.73    10525.32     94.26 o
 -12   3   4     1428.58     1412.76     27.39 o
 -11   3   4     2511.26     2351.79     51.56 o
 -10   3   4     3571.86     3414.96     46.81 o
  -9   3   4      447.18      429.72     14.02 o
  -8   3   4     5718.08     5630.15     69.92 o
  -7   3   4       95.61       69.77     11.67 o
  -6   3   4     6555.72     6565.45     61.67 o
  -5   3   4     3254.96     3280.64     30.52 o
  -4   3   4    28188.20    31572.88    180.86 o
  -3   3   4    21840.16    25207.70    226.08 o
  -2   3   4     2263.11     2306.28     20.88 o
  -1   3   4      168.98      220.96     12.48 o
   0   3   4        5.97       17.32     16.41 o
   1   3   4    26091.70    29965.72    317.49 o
   2   3   4     6668.01     7773.99     81.67 o
   3   3   4    17269.05    20086.24    222.46 o
   4   3   4      278.55      298.00     17.67 o
   5   3   4    13894.68    13866.59    129.81 o
   6   3   4       42.13       59.22     13.47 o
   7   3   4    19573.80    20257.00    118.53 o
   8   3   4       96.41      102.95     15.99 o
   9   3   4    10694.08    11366.61    121.75 o
  10   3   4      945.35      906.27     21.94 o
  11   3   4     1441.88     1393.79     27.27 o
  12   3   4     2055.08     2017.83     42.34 o
  13   3   4      747.57      706.80     23.29 o
  14   3   4     2790.12     2852.18     49.71 o
  15   3   4        4.98       -4.10     26.16 o
  16   3   4     2562.37     2653.40     51.21 o
  17   3   4      376.49      290.30     37.81 o
  18   3   4     3096.64     3207.33     84.15 o
 -18   4   4       60.38       71.08     43.14 o
 -17   4   4        6.10        9.70     39.20 o
 -16   4   4     1707.40     1799.48     70.57 o
 -15   4   4      336.55      347.45     27.21 o
 -14   4   4      206.32      192.01     25.12 o
 -13   4   4     1861.39     1862.44     37.55 o
 -12   4   4      239.51      240.59     22.56 o
 -11   4   4     6033.04     5800.55     83.20 o
 -10   4   4      286.04      264.37     19.89 o
  -9   4   4      450.46      445.20     19.43 o
  -8   4   4     1684.19     1557.26     18.01 o
  -7   4   4     3679.98     3884.30     27.81 o
  -6   4   4      146.60      147.76     12.31 o
  -5   4   4    13019.11    12685.21     67.74 o
  -4   4   4     3051.71     3120.84     21.21 o
  -3   4   4    10338.60    11042.32     59.53 o
  -2   4   4     4069.72     4500.81     25.28 o
  -1   4   4    26825.20    30516.79    236.04 o
   0   4   4     2390.79     2628.69     51.42 o
   1   4   4      145.58      222.80     19.80 o
   2   4   4      136.25      158.37     20.23 o
   3   4   4       57.87       62.85      9.47 o
   4   4   4     1512.70     1418.36     31.08 o
   5   4   4     2737.10     2966.82     47.66 o
   6   4   4     2996.68     2955.72     74.34 o
   7   4   4     2378.25     2513.52     28.74 o
   8   4   4     1818.63     1963.96     35.35 o
   9   4   4      128.97      101.22     17.52 o
  10   4   4      145.93      162.98     18.48 o
  11   4   4       31.61       25.48     20.13 o
  12   4   4     1290.61     1240.92     36.30 o
  13   4   4        0.87        8.36     24.02 o
  14   4   4      681.75      585.77     33.11 o
  15   4   4      427.63      461.48     48.02 o
  16   4   4        3.39      -12.68     30.20 o
  17   4   4      236.81      310.68     55.06 o
  18   4   4       93.74       76.74     43.52 o
 -17   5   4     1191.32     1200.22     42.23 o
 -16   5   4      869.38      869.47     59.38 o
 -15   5   4     2440.44     2307.76     51.97 o
 -14   5   4       26.70       11.31     27.15 o
 -13   5   4     2451.26     2514.36     39.04 o
 -12   5   4      804.70      734.07     24.96 o
 -11   5   4     6690.22     6997.45     99.73 o
 -10   5   4     5068.48     5062.09     59.94 o
  -9   5   4     2585.92     2564.01     53.39 o
  -8   5   4    16453.25    17553.74    157.46 o
  -7   5   4     1483.46     1346.37     23.10 o
  -6   5   4    10587.89    10463.43     95.03 o
  -5   5   4       99.26       58.13     15.84 o
  -4   5   4    18415.24    19418.61    117.62 o
  -3   5   4     1908.38     2053.84     35.05 o
  -2   5   4    15676.21    16280.04    110.93 o
  -1   5   4     4848.64     4787.98     75.45 o
   0   5   4    12757.09    13648.56    183.34 o
   1   5   4    26849.05    28793.31    379.76 o
   2   5   4     7242.35     7251.75     80.39 o
   3   5   4    26749.78    27888.33    244.35 o
   4   5   4     4014.67     4196.17    137.08 o
   5   5   4     9934.90     9852.53     51.45 o
   6   5   4        7.36       16.38     15.94 o
   7   5   4     8447.53     8526.33    111.99 o
   8   5   4      625.74      546.71     27.78 o
   9   5   4      327.76      324.37     25.94 o
  10   5   4      544.09      513.52     21.65 o
  11   5   4      193.56      155.58     21.90 o
  12   5   4     5235.49     5304.49     71.92 o
  13   5   4       86.47       73.91     25.25 o
  14   5   4     6839.12     7104.40     77.73 o
  15   5   4      229.88      242.53     29.85 o
  16   5   4     1992.01     2114.63    101.70 o
  17   5   4       43.18       64.45     42.09 o
 -16   6   4      439.25      383.83     36.00 o
 -15   6   4      105.22      102.02     32.90 o
 -14   6   4       79.54       90.16     29.88 o
 -13   6   4      479.83      522.11     28.65 o
 -12   6   4      338.88      293.26     26.15 o
 -11   6   4      593.08      548.04     24.94 o
 -10   6   4      673.77      793.57     37.60 o
  -9   6   4     1695.14     1615.16     46.96 o
  -8   6   4     6626.28     6626.24     69.25 o
  -7   6   4     1084.26     1026.47     23.59 o
  -6   6   4     2310.08     2290.00     31.04 o
  -5   6   4     1364.24     1304.35     26.44 o
  -4   6   4      371.19      349.18     18.58 o
  -3   6   4     3879.78     3881.81     38.66 o
  -2   6   4     1551.63     1502.90     30.96 o
  -1   6   4    10506.65    10959.44    117.37 o
   0   6   4     2544.31     2706.80     61.07 o
   1   6   4     1997.51     1891.39     39.55 o
   2   6   4      546.31      523.37     19.41 o
   3   6   4     5944.87     6230.18     95.69 o
   4   6   4      611.61      562.65     17.57 o
   5   6   4      299.18      293.57     23.39 o
   6   6   4     1852.01     1688.69     29.00 o
   7   6   4       11.08       26.62     17.00 o
   8   6   4     3356.78     3437.59     89.99 o
   9   6   4       12.84        2.44     18.98 o
  10   6   4     3027.68     3089.77     56.27 o
  11   6   4     1273.53     1287.31     39.94 o
  12   6   4      677.71      615.31     26.21 o
  13   6   4      339.61      309.82     27.92 o
  14   6   4      389.60      385.39     30.70 o
  15   6   4      316.05      276.60     38.63 o
  16   6   4      275.91      253.85     42.67 o
 -15   7   4     1153.69     1097.17     53.43 o
 -14   7   4        2.38        2.78     33.69 o
 -13   7   4       60.77       71.42     31.48 o
 -12   7   4      320.97      301.60     29.43 o
 -11   7   4      125.71      112.70     28.48 o
 -10   7   4     1613.08     1552.90     41.87 o
  -9   7   4     1361.37     1329.55     37.37 o
  -8   7   4     7059.15     7467.49    126.65 o
  -7   7   4     2436.20     2322.64     87.40 o
  -6   7   4     4319.80     4209.95     68.67 o
  -5   7   4       67.52       48.60     19.43 o
  -4   7   4     5805.95     5773.70     54.95 o
  -3   7   4     1115.57     1084.39     27.02 o
  -2   7   4     1707.74     1777.98     31.33 o
  -1   7   4     4146.38     3972.87     42.65 o
   0   7   4      316.92      334.10     22.66 o
   1   7   4    16019.83    16477.33     82.47 o
   2   7   4      614.58      552.65     17.92 o
   3   7   4    10199.43    10106.12    239.36 o
   4   7   4       71.36       65.26     19.62 o
   5   7   4     2137.72     2091.57     54.46 o
   6   7   4        7.57       14.54     20.27 o
   7   7   4      370.07      366.38     24.47 o
   8   7   4      670.54      746.04     25.90 o
   9   7   4      637.92      621.77     30.95 o
  10   7   4     2826.90     2912.85     51.80 o
  11   7   4      300.68      247.19     35.01 o
  12   7   4     1601.89     1708.58     44.47 o
  13   7   4       85.35       57.09     39.22 o
  14   7   4     1817.37     1890.88     54.28 o
  15   7   4        9.70       -5.74     45.29 o
 -13   8   4      221.94      205.48     35.95 o
 -12   8   4     3821.83     4097.64     92.74 o
 -11   8   4     1247.18     1289.11     42.33 o
 -10   8   4      757.47      730.03     45.52 o
  -9   8   4     2917.45     2962.85     76.32 o
  -8   8   4      249.08      267.66     26.44 o
  -7   8   4     5412.54     5324.95    127.33 o
  -6   8   4      753.86      798.38     23.28 o
  -5   8   4     6740.06     7026.26     79.75 o
  -4   8   4     3973.13     3973.29     47.04 o
  -3   8   4     7588.31     7414.22     61.47 o
  -2   8   4      518.49      595.32     25.47 o
  -1   8   4     7767.19     8262.89     68.18 o
   0   8   4     1404.55     1317.91     31.14 o
   1   8   4     1576.66     1549.83     32.74 o
   2   8   4     3703.41     3861.65    118.25 o
   3   8   4       33.88       37.19     26.05 o
   4   8   4     3594.15     3715.57     46.57 o
   5   8   4     5889.25     6033.52    131.38 o
   6   8   4     1965.78     2105.46     43.67 o
   7   8   4     4897.02     5357.15     77.95 o
   8   8   4     6223.80     6420.51     91.92 o
   9   8   4     1779.98     1674.07     88.93 o
  10   8   4     3045.72     3309.87     83.74 o
  11   8   4     2115.11     2410.88     52.88 o
  12   8   4      358.70      285.72     67.39 o
  13   8   4      253.26      244.56     44.50 o
 -11   9   4       38.79       -5.62     53.52 o
 -10   9   4      227.59      220.65     50.09 o
  -9   9   4      222.38      326.24     72.22 o
  -8   9   4       25.42       33.73     32.01 o
  -7   9   4      647.36      603.58     30.77 o
  -6   9   4       31.74       46.05     26.50 o
  -5   9   4      130.06      105.97     29.93 o
  -4   9   4       51.26       58.30     29.15 o
  -3   9   4      588.40      575.28     30.19 o
  -2   9   4      188.66      163.72     29.02 o
  -1   9   4      808.79      832.97     34.34 o
   0   9   4      441.70      423.71     29.11 o
   1   9   4      155.20      121.86     29.42 o
   2   9   4        4.18        5.94     30.00 o
   3   9   4       27.58       11.07     30.91 o
   4   9   4        0.35       -9.67     29.98 o
   5   9   4      601.55      509.17     29.72 o
   6   9   4      633.22      676.33     31.51 o
   7   9   4      126.41      160.97     31.72 o
   8   9   4      754.47      777.38     65.74 o
   9   9   4       46.55       78.34     52.51 o
  10   9   4      630.38      557.74     52.03 o
  11   9   4       15.84       28.71     54.72 o
  -8  10   4      804.50      707.61     44.91 o
  -7  10   4     1604.58     1668.94     48.65 o
  -6  10   4      206.98      221.34     43.28 o
  -5  10   4     2355.77     2439.37     44.85 o
  -4  10   4       80.89       88.82     33.57 o
  -3  10   4     4851.15     5165.78     71.54 o
  -2  10   4      544.83      523.97     33.58 o
  -1  10   4     3429.16     3720.87     57.35 o
   0  10   4      892.50      953.53     34.19 o
   1  10   4      567.31      590.41     40.26 o
   2  10   4      709.02      728.93     34.26 o
   3  10   4     1017.91     1036.69     35.29 o
   4  10   4     4022.36     4330.84     77.96 o
   5  10   4        7.63        0.70     36.03 o
   6  10   4     3643.24     3871.77     67.20 o
   7  10   4      620.88      646.89     42.98 o
 -19   1   5     3303.19     3600.20    104.03 o
 -18   1   5      541.56      553.15     64.33 o
 -17   1   5     6396.17     6704.32     96.20 o
 -16   1   5      222.68      213.35     53.46 o
 -15   1   5     9487.28     9558.08    201.48 o
 -14   1   5      314.10      230.79     27.97 o
 -13   1   5     9940.38     9968.91     83.63 o
 -12   1   5     1409.17     1347.75     33.62 o
 -11   1   5     2225.57     2161.07     41.97 o
 -10   1   5     7875.52     7854.44    100.34 o
  -9   1   5      285.55      242.78     15.50 o
  -8   1   5    40130.20    44265.33    424.05 o
  -7   1   5       30.42       12.97     13.78 o
  -6   1   5    16484.37    16447.94    128.13 o
  -5   1   5        3.79       13.28     17.23 o
  -4   1   5    14540.27    15051.26    204.63 o
  -3   1   5     3840.60     4159.83     31.50 o
  -2   1   5    10464.29    12054.97     57.83 o
  -1   1   5     6361.40     7279.02     47.03 o
   0   1   5      670.53      789.13     13.34 o
   1   1   5    20712.57    24161.92    256.98 o
   2   1   5    14951.77    16728.56     80.57 o
   3   1   5    13940.16    15199.83    110.84 o
   4   1   5     6938.29     7750.40     60.04 o
   5   1   5    11679.29    12204.32    113.00 o
   6   1   5     3093.75     3343.99     67.72 o
   7   1   5    10255.50    10763.96     63.37 o
   8   1   5      377.22      501.34     14.97 o
   9   1   5     6343.91     6796.98     58.11 o
  10   1   5      154.65       85.86     12.03 o
  11   1   5     4112.04     4235.39     37.92 o
  12   1   5     6589.65     6797.47    120.79 o
  13   1   5     3781.72     3769.68     62.51 o
  14   1   5     9443.27    10210.73    125.74 o
  15   1   5     3735.72     3909.61     57.97 o
  16   1   5     6200.08     6262.14    140.78 o
  17   1   5      541.42      467.85     35.09 o
  18   1   5     1925.39     1877.85     51.08 o
  19   1   5        9.24       27.38     42.84 o
 -19   2   5       50.97       37.49     54.68 o
 -18   2   5     2660.38     2804.82    125.57 o
 -17   2   5        0.05        8.85     35.55 o
 -16   2   5     8987.78     9292.56     87.58 o
 -15   2   5     1805.93     1784.12     41.78 o
 -14   2   5    11231.10    11415.16     88.24 o
 -13   2   5       45.29       28.58     19.75 o
 -12   2   5     8626.70     8634.14    152.14 o
 -11   2   5      378.61      431.16     19.84 o
 -10   2   5      597.61      580.02     15.83 o
  -9   2   5     1168.35     1097.74     17.88 o
  -8   2   5      339.02      406.02     13.41 o
  -7   2   5     6276.33     5866.76     45.72 o
  -6   2   5      106.23       48.63     13.54 o
  -5   2   5     2245.42     2085.79     16.23 o
  -4   2   5     8889.78     9709.14    121.39 o
  -3   2   5     5013.03     4996.96     59.41 o
  -2   2   5      619.79      524.93     12.76 o
  -1   2   5    12333.71    13993.82     91.33 o
   0   2   5     4849.40     4787.34     38.08 o
   1   2   5     1434.94     1828.68     19.31 o
   2   2   5     4004.60     4413.85     37.28 o
   3   2   5     5936.41     6313.45     39.69 o
   4   2   5    13830.94    14697.64    175.54 o
   5   2   5      265.02      324.89     13.50 o
   6   2   5    24686.40    28727.45    307.57 o
   7   2   5        0.40        6.63     11.53 o
   8   2   5    15511.98    16421.23    117.54 o
   9   2   5      679.70      627.38     17.83 o
  10   2   5     5452.91     5603.80     53.94 o
  11   2   5     1717.53     1729.77     29.02 o
  12   2   5     1025.21      925.08     51.25 o
  13   2   5      124.02      133.49     20.99 o
  14   2   5     1562.23     1644.61     31.06 o
  15   2   5     1192.74     1267.39     29.48 o
  16   2   5       89.38       66.49     31.70 o
  17   2   5     3946.25     3990.24     62.59 o
  18   2   5        9.06        8.25     40.03 o
  19   2   5     2519.99     2717.92     57.91 o
 -18   3   5       26.88       15.08     40.61 o
 -17   3   5     1162.05     1178.00     40.39 o
 -16   3   5       24.22       39.49     33.99 o
 -15   3   5     1235.26     1309.75     38.24 o
 -14   3   5        0.14        4.83     22.85 o
 -13   3   5      135.16      145.03     21.60 o
 -12   3   5      270.45      267.38     17.64 o
 -11   3   5      462.51      413.53     16.03 o
 -10   3   5     1203.92     1247.54     30.80 o
  -9   3   5       22.61        8.44     14.20 o
  -8   3   5     3864.38     4140.88     29.03 o
  -7   3   5      220.92      214.93     12.38 o
  -6   3   5     9428.19     9386.65     43.09 o
  -5   3   5       94.52      112.75      9.87 o
  -4   3   5    14842.85    15189.34    217.59 o
  -3   3   5    16961.03    19350.41     66.73 o
  -2   3   5    28423.12    33440.27    115.36 o
  -1   3   5    12052.97    13579.92    101.02 o
   0   3   5     7952.73     8455.58     38.46 o
   1   3   5     1046.39     1105.24     30.41 o
   2   3   5     2727.60     2888.52     38.93 o
   3   3   5      303.97      254.20      9.82 o
   4   3   5     1453.00     1606.16     22.16 o
   5   3   5     3167.81     2776.55     19.75 o
   6   3   5     1389.40     1352.63     18.91 o
   7   3   5    16402.85    17415.82    154.47 o
   8   3   5      399.37      456.82     16.38 o
   9   3   5      619.27      481.68     17.54 o
  10   3   5       57.23       56.02     18.16 o
  11   3   5        4.65        4.70     18.51 o
  12   3   5      841.79      773.43     23.43 o
  13   3   5      252.00      213.17     22.02 o
  14   3   5     4562.30     4800.78    112.08 o
  15   3   5        2.29        2.84     25.95 o
  16   3   5     2760.12     2656.27     57.55 o
  17   3   5        0.08      -17.49     37.04 o
  18   3   5     1382.97     1557.16     72.76 o
 -18   4   5      967.71      958.90     60.45 o
 -17   4   5      837.91      840.03     39.47 o
 -16   4   5     3465.85     3509.06     89.73 o
 -15   4   5       48.89        0.59     27.00 o
 -14   4   5     2702.61     2500.05     44.39 o
 -13   4   5      121.09       86.69     23.57 o
 -12   4   5    11158.37    11647.75     71.06 o
 -11   4   5      756.70      716.85     22.63 o
 -10   4   5     5502.17     5362.06     76.72 o
  -9   4   5     3813.70     4015.44     51.79 o
  -8   4   5     2955.92     2944.97     45.99 o
  -7   4   5    10658.93    10690.64     68.57 o
  -6   4   5      750.14      697.94     11.82 o
  -5   4   5    31135.65    33634.93    175.46 o
  -4   4   5     1534.91     1726.21     17.24 o
  -3   4   5    23421.03    25454.23    120.67 o
  -2   4   5     2988.80     3165.16     26.21 o
  -1   4   5    21563.29    23207.15    225.44 o
   0   4   5     1206.30     1130.89     29.73 o
   1   4   5     4156.00     4243.00     27.02 o
   2   4   5    13385.67    14130.57     97.56 o
   3   4   5     8848.83     9226.64     97.11 o
   4   4   5    15139.79    15407.27    199.50 o
   5   4   5      739.81      699.81     21.19 o
   6   4   5     9372.42     8997.56     91.89 o
   7   4   5       88.64       91.94     15.45 o
   8   4   5     8693.03     8782.93     53.14 o
   9   4   5       84.93       76.97     17.57 o
  10   4   5     2694.96     2646.96     34.06 o
  11   4   5      806.55      724.28     22.40 o
  12   4   5       86.56       58.01     22.39 o
  13   4   5     4172.99     4174.20     91.44 o
  14   4   5      833.12      738.88     25.99 o
  15   4   5     2964.85     3047.25     44.04 o
  16   4   5      157.54      123.54     30.25 o
  17   4   5     1824.08     1946.38     94.13 o
  18   4   5      102.16       81.28     43.66 o
 -17   5   5       61.12       10.46     41.56 o
 -16   5   5      751.85      790.56     39.46 o
 -15   5   5      300.83      252.42     29.51 o
 -14   5   5      184.03      181.97     27.91 o
 -13   5   5       78.13       89.65     26.20 o
 -12   5   5      514.08      495.07     23.30 o
 -11   5   5      159.32      162.39     23.24 o
 -10   5   5     1037.20     1089.59     26.11 o
  -9   5   5      137.78      132.90     20.42 o
  -8   5   5      109.35      105.53     14.93 o
  -7   5   5     2711.46     2669.51     26.48 o
  -6   5   5       14.99       29.48     14.64 o
  -5   5   5     1429.51     1554.61     21.26 o
  -4   5   5     1436.43     1491.09     17.73 o
  -3   5   5     1692.14     1554.65     28.71 o
  -2   5   5     1035.97      997.15     14.80 o
  -1   5   5       22.05       23.35     14.10 o
   0   5   5      784.41      806.68     19.50 o
   1   5   5       53.93       58.68     14.80 o
   2   5   5     5915.59     6141.45     52.79 o
   3   5   5     1008.13     1052.12     38.11 o
   4   5   5     7346.41     7362.39     42.79 o
   5   5   5      727.53      726.77     23.02 o
   6   5   5      451.91      341.51     19.64 o
   7   5   5     1726.96     1663.26     28.26 o
   8   5   5        2.74        0.58     18.36 o
   9   5   5       77.67       87.99     19.45 o
  10   5   5       70.99       17.31     20.63 o
  11   5   5      219.31      188.82     22.22 o
  12   5   5       72.52       70.84     24.09 o
  13   5   5     1487.31     1474.18     48.19 o
  14   5   5      214.59      171.61     28.90 o
  15   5   5     1698.95     1715.83     36.61 o
  16   5   5        2.23       26.08     33.36 o
  17   5   5       96.86       69.92     36.44 o
 -16   6   5     1989.48     1974.38     56.82 o
 -15   6   5      121.35       79.84     32.52 o
 -14   6   5      591.35      623.25     35.50 o
 -13   6   5      169.38      175.87     28.10 o
 -12   6   5      847.54      792.53     26.46 o
 -11   6   5     2173.63     2199.87     74.94 o
 -10   6   5     1084.84     1190.99     38.58 o
  -9   6   5     3032.18     2828.51     37.68 o
  -8   6   5     6212.81     6307.59     99.28 o
  -7   6   5     6523.80     6661.40     73.36 o
  -6   6   5     3791.95     3857.60     44.87 o
  -5   6   5     5514.41     5361.27     74.00 o
  -4   6   5      383.34      379.91     25.78 o
  -3   6   5     9922.34    10119.08    157.67 o
  -2   6   5      102.82       88.65     19.33 o
  -1   6   5    11976.18    12719.89    160.65 o
   0   6   5     8856.78     8875.01     65.30 o
   1   6   5     3301.51     3200.08     71.75 o
   2   6   5    20884.09    22579.00    139.69 o
   3   6   5     1144.02     1117.68     18.51 o
   4   6   5    23193.84    24075.71    183.24 o
   5   6   5     1527.41     1338.10     30.70 o
   6   6   5     8168.38     8317.14     59.01 o
   7   6   5      193.66      186.56     17.70 o
   8   6   5     4708.06     4580.90     56.54 o
   9   6   5     1739.07     1781.27     56.00 o
  10   6   5      102.00       85.92     23.26 o
  11   6   5     5945.03     6302.92    105.38 o
  12   6   5      433.53      443.31     26.33 o
  13   6   5     7956.90     8554.35     85.33 o
  14   6   5        1.47       19.61     37.02 o
  15   6   5     2455.01     2501.91     74.88 o
  16   6   5       29.06       29.99     42.77 o
 -15   7   5     1430.35     1449.75     37.81 o
 -14   7   5      605.02      614.77     45.12 o
 -13   7   5     1426.39     1395.63     60.63 o
 -12   7   5     1283.91     1375.32     33.39 o
 -11   7   5     1291.51     1290.57     31.66 o
 -10   7   5     2742.64     2505.84     55.30 o
  -9   7   5      967.53      913.38     26.59 o
  -8   7   5     8482.89     8920.44    157.81 o
  -7   7   5      339.75      313.89     19.62 o
  -6   7   5     6353.55     6550.70     87.78 o
  -5   7   5      527.34      592.99     19.72 o
  -4   7   5    10965.00    10478.28    281.52 o
  -3   7   5     1953.47     1881.74     52.42 o
  -2   7   5    12408.59    12555.55     72.16 o
  -1   7   5     1883.11     1812.75     38.73 o
   0   7   5    12717.81    12802.21     73.05 o
   1   7   5     4366.08     4485.51     71.48 o
   2   7   5     1381.62     1381.74     25.44 o
   3   7   5     9580.76     9673.24     65.25 o
   4   7   5       13.10       10.67     27.20 o
   5   7   5     2279.16     2303.94     41.62 o
   6   7   5     2722.78     2757.21     48.55 o
   7   7   5     2667.49     2722.59     96.69 o
   8   7   5     1326.13     1361.96     51.60 o
   9   7   5     4376.86     4569.05     61.71 o
  10   7   5     2102.85     2239.39     47.65 o
  11   7   5     1684.84     1757.20     65.32 o
  12   7   5     2306.89     2364.94     50.89 o
  13   7   5       35.60       42.64     38.72 o
  14   7   5      760.49      847.99     54.42 o
 -13   8   5     1209.68     1218.86     59.95 o
 -12   8   5      669.84      742.34     34.19 o
 -11   8   5      290.85      256.10     31.90 o
 -10   8   5      494.46      480.48     41.63 o
  -9   8   5       35.77       28.98     28.02 o
  -8   8   5      430.19      415.74     26.91 o
  -7   8   5      471.52      416.55     25.13 o
  -6   8   5      276.77      217.42     29.68 o
  -5   8   5      467.71      440.16     26.64 o
  -4   8   5     4102.69     4261.47     90.83 o
  -3   8   5      450.44      490.96     26.58 o
  -2   8   5      524.10      442.74     25.55 o
  -1   8   5        8.26       11.29     25.54 o
   0   8   5      166.53      132.99     26.10 o
   1   8   5       73.55       97.82     26.33 o
   2   8   5     1613.55     1442.03     55.87 o
   3   8   5        5.48       15.04     26.22 o
   4   8   5     1108.25     1124.71     30.28 o
   5   8   5       24.41       44.02     26.95 o
   6   8   5     1211.59     1169.44     36.47 o
   7   8   5       51.09       62.00     32.71 o
   8   8   5      840.57      864.32     33.93 o
   9   8   5       15.56       63.29     42.39 o
  10   8   5        5.11       41.13     36.87 o
  11   8   5      406.26      461.09     39.67 o
  12   8   5        1.88      -10.24     42.38 o
  13   8   5      228.39      283.16     44.27 o
 -11   9   5     1732.19     1802.54    113.24 o
 -10   9   5       16.25       25.09     40.00 o
  -9   9   5     1946.68     2139.38     75.54 o
  -8   9   5      471.87      413.04     32.31 o
  -7   9   5     1385.58     1325.36     33.99 o
  -6   9   5      960.49      850.22     38.68 o
  -5   9   5      597.47      553.85     30.36 o
  -4   9   5     5564.30     5816.54     92.26 o
  -3   9   5        7.41       14.62     28.92 o
  -2   9   5     6637.88     7089.23    110.73 o
  -1   9   5       62.65       46.45     29.96 o
   0   9   5     4313.48     4555.02     55.42 o
   1   9   5      171.43      144.82     29.33 o
   2   9   5     4295.79     4321.82     53.16 o
   3   9   5      651.09      622.55     40.88 o
   4   9   5     1102.50     1121.16     60.70 o
   5   9   5     2067.79     2094.83     40.55 o
   6   9   5       17.78       15.34     31.64 o
   7   9   5     5556.13     6043.56    115.12 o
   8   9   5      510.71      483.21     61.91 o
   9   9   5     7043.16     7621.16    108.68 o
  10   9   5      679.87      699.90     53.24 o
  -7  10   5      198.68      269.14     43.99 o
  -6  10   5     3753.89     3953.98     68.58 o
  -5  10   5        5.47        3.30     34.24 o
  -4  10   5      181.81      178.38     34.89 o
  -3  10   5        1.00       26.46     34.01 o
  -2  10   5      114.77       97.81     33.93 o
  -1  10   5     1503.67     1624.94     40.38 o
   0  10   5      190.86      175.95     33.77 o
   1  10   5     2579.14     2879.79     64.74 o
   2  10   5      949.54     1072.34     35.36 o
   3  10   5     2972.15     3139.09     50.40 o
   4  10   5      493.56      481.20     34.88 o
   5  10   5      575.35      510.15     35.52 o
   6  10   5       18.17       28.37     36.91 o
   7  10   5       46.60       37.38     43.53 o
 -19   0   6     2325.12     2607.01    101.28 o
 -18   0   6     1318.72     1396.36     76.90 o
 -17   0   6     2352.11     2501.47     88.86 o
 -16   0   6     5110.37     5544.13    120.29 o
 -15   0   6      765.70      743.44     55.11 o
 -14   0   6     4712.36     4866.70    104.44 o
 -13   0   6      767.99      709.64     48.28 o
 -12   0   6     6304.05     6258.37    106.30 o
 -11   0   6      527.08      464.14     40.92 o
 -10   0   6     8220.02     8046.60    146.68 o
  -9   0   6     7394.12     7322.26    110.78 o
  -8   0   6     3414.83     3188.10     31.23 o
  -7   0   6    35031.21    38729.51    194.14 o
  -6   0   6     1525.72     1562.35     43.00 o
  -5   0   6    17317.18    16884.63    140.21 o
  -4   0   6      449.14      526.64     28.09 o
  -3   0   6       81.06      169.04     26.10 o
  -2   0   6     7528.05     7740.19     66.64 o
  -1   0   6    15292.90    17141.63    177.12 o
   0   0   6     5807.87     6274.34     60.80 o
   1   0   6      182.51      162.97     13.16 o
   2   0   6      491.73      419.09     17.12 o
   3   0   6    22456.74    27167.79    164.39 o
   4   0   6     4514.14     4797.85     42.17 o
   5   0   6    10857.08    11994.85    171.59 o
   6   0   6     4431.13     4221.62    100.29 o
   7   0   6     4483.84     4604.95     55.69 o
   8   0   6      729.21      641.22     28.96 o
   9   0   6     1673.54     1815.00     27.90 o
  10   0   6     2274.71     2235.75     31.52 o
  11   0   6      533.88      543.99     20.58 o
  12   0   6       39.19       26.75     19.34 o
  13   0   6     4182.93     4310.03     74.74 o
  14   0   6    14864.70    15481.90    278.36 o
  15   0   6     5362.10     5570.33     81.17 o
  16   0   6     3245.35     3529.05     70.95 o
  17   0   6     4400.93     4775.20     82.67 o
  18   0   6     2517.73     2512.94     91.98 o
  19   0   6     1670.86     1502.95     79.18 o
 -19   1   6        3.09      -21.36     52.92 o
 -18   1   6      102.92       93.47     49.78 o
 -17   1   6      576.98      668.61     44.22 o
 -16   1   6      586.70      523.59     42.46 o
 -15   1   6     1805.85     1752.24     52.00 o
 -14   1   6     1297.26     1337.07     44.89 o
 -13   1   6     4318.18     4409.07     54.03 o
 -12   1   6     1261.14     1102.47     31.25 o
 -11   1   6     2858.41     2593.39     29.36 o
 -10   1   6      460.62      414.72     15.18 o
  -9   1   6      476.60      462.41     15.07 o
  -8   1   6      721.10      773.84     15.00 o
  -7   1   6      125.81      141.31     12.30 o
  -6   1   6       18.42        2.33     16.18 o
  -5   1   6        0.72       11.28     17.19 o
  -4   1   6      422.55      373.84     13.53 o
  -3   1   6     1797.06     2056.06     17.11 o
  -2   1   6      736.74      718.27     10.48 o
  -1   1   6    34171.11    41654.37    456.80 o
   0   1   6    30784.81    36728.91    153.02 o
   1   1   6      997.98      888.21     22.98 o
   2   1   6      327.83      354.88      9.34 o
   3   1   6     4023.66     4405.15     25.72 o
   4   1   6      603.45      557.20     14.50 o
   5   1   6       37.03       50.52      9.73 o
   6   1   6      350.58      365.43      9.49 o
   7   1   6     1045.62      975.05     12.31 o
   8   1   6      278.29      278.61     10.27 o
   9   1   6     1482.96     1364.49     17.72 o
  10   1   6     5208.89     5238.88     32.75 o
  11   1   6        2.11        8.39     13.77 o
  12   1   6     5070.00     5117.55     66.59 o
  13   1   6      762.67      681.62     21.87 o
  14   1   6       23.40       35.37     21.60 o
  15   1   6      234.48      200.75     29.98 o
  16   1   6      730.62      652.01     33.78 o
  17   1   6        6.37       12.16     37.02 o
  18   1   6      552.25      583.90     40.60 o
  19   1   6      180.71      130.32     44.15 o
 -19   2   6      328.13      275.78     57.24 o
 -18   2   6     2332.24     2432.12     78.86 o
 -17   2   6      590.69      545.07     51.11 o
 -16   2   6     8531.38     8947.88     86.07 o
 -15   2   6      101.64       75.58     32.11 o
 -14   2   6    11243.65    11603.03     72.31 o
 -13   2   6      186.37      205.35     18.37 o
 -12   2   6     7722.00     7991.52    109.51 o
 -11   2   6     2864.10     2827.49     52.48 o
 -10   2   6     5342.63     5218.41     38.98 o
  -9   2   6     7859.37     7826.31     83.23 o
  -8   2   6      819.38      860.98     16.73 o
  -7   2   6    14669.79    15087.30    126.70 o
  -6   2   6     1164.48     1358.05     36.59 o
  -5   2   6    22023.34    23927.91    169.31 o
  -4   2   6       81.76       61.29     13.31 o
  -3   2   6    35371.60    39970.47    665.06 o
  -2   2   6     4519.74     4525.91     32.06 o
  -1   2   6    36977.63    42699.64    271.87 o
   0   2   6     8858.93     9931.98    150.96 o
   1   2   6      885.29      999.71     17.87 o
   2   2   6    19722.05    21549.20    252.46 o
   3   2   6       10.97       89.72     31.98 o
   4   2   6    23268.49    25893.80    199.51 o
   5   2   6     4327.91     4859.72     51.73 o
   6   2   6     6471.34     5962.33     36.35 o
   7   2   6      923.68      865.48     15.05 o
   8   2   6    10280.11    10480.72    174.44 o
   9   2   6      258.93      265.19     15.05 o
  10   2   6     6345.49     6422.10     47.10 o
  11   2   6     2506.11     2600.87     43.46 o
  12   2   6      933.21     1018.03     39.24 o
  13   2   6     2856.41     2752.80     44.70 o
  14   2   6      503.85      454.95     30.74 o
  15   2   6     9183.31     9443.04     68.81 o
  16   2   6       98.98       94.62     33.28 o
  17   2   6     2912.82     2893.33     55.36 o
  18   2   6       85.46       85.64     40.00 o
 -18   3   6       13.60       17.22     40.84 o
 -17   3   6     5699.32     5953.38     75.21 o
 -16   3   6        4.15       -3.67     33.50 o
 -15   3   6    10472.27    10978.92     91.62 o
 -14   3   6     1074.74      984.02     46.04 o
 -13   3   6     7767.05     7848.78     88.83 o
 -12   3   6      286.13      243.58     17.97 o
 -11   3   6    12811.84    13517.71    162.77 o
 -10   3   6     5124.41     5308.84     72.55 o
  -9   3   6     3896.14     3815.24     43.94 o
  -8   3   6    12849.19    12908.91     83.20 o
  -7   3   6      890.36      875.37     21.28 o
  -6   3   6    17443.54    17446.63    154.29 o
  -5   3   6       22.61       61.95     11.01 o
  -4   3   6    26658.89    28514.26    163.82 o
  -3   3   6    13233.38    14847.89    134.30 o
  -2   3   6    37672.52    43301.87    411.05 o
  -1   3   6     6026.98     6593.08     38.60 o
   0   3   6     9132.61     9628.02     53.50 o
   1   3   6    15544.96    17217.96    111.92 o
   2   3   6     2535.93     3119.63     38.89 o
   3   3   6    13430.92    13995.86    278.96 o
   4   3   6     2368.16     2155.96     23.94 o
   5   3   6    25546.41    27693.29    162.39 o
   6   3   6      393.00      338.41     17.09 o
   7   3   6    34769.70    37163.40    213.96 o
   8   3   6     4268.57     4489.08     44.49 o
   9   3   6    13462.00    13894.01    137.81 o
  10   3   6       52.23       21.02     18.04 o
  11   3   6     3800.86     3610.26     42.27 o
  12   3   6     1882.89     1706.03     48.16 o
  13   3   6       39.74        5.91     22.81 o
  14   3   6     1547.27     1423.24     30.99 o
  15   3   6      238.65      195.82     26.38 o
  16   3   6     2590.41     2656.77     49.63 o
  17   3   6       10.40       23.97     38.76 o
  18   3   6     3492.88     3749.39    100.20 o
 -18   4   6      121.97      119.28     43.80 o
 -17   4   6     1184.67     1168.23     41.25 o
 -16   4   6      252.22      254.81     36.12 o
 -15   4   6      444.10      382.35     27.48 o
 -14   4   6      177.82      152.97     25.75 o
 -13   4   6       90.78       65.96     23.39 o
 -12   4   6      169.44      152.33     22.29 o
 -11   4   6     6920.88     6754.63     54.86 o
 -10   4   6      386.76      385.53     20.16 o
  -9   4   6     6643.51     7108.29    114.72 o
  -8   4   6      588.84      614.99     23.97 o
  -7   4   6       93.43       64.93     10.75 o
  -6   4   6     2011.17     2033.53     20.99 o
  -5   4   6     3358.21     3462.09     23.68 o
  -4   4   6      816.50      750.27     20.77 o
  -3   4   6      693.08      723.19     15.17 o
  -2   4   6     6986.27     7131.18     91.53 o
  -1   4   6     1910.14     1698.64     16.57 o
   0   4   6    16051.62    16967.58    103.08 o
   1   4   6        9.31       20.10     12.94 o
   2   4   6    10073.39    10437.88     46.87 o
   3   4   6       33.47       26.95     13.44 o
   4   4   6       66.66       80.90      9.76 o
   5   4   6      271.85      349.71     20.42 o
   6   4   6     9637.17     9875.91     99.51 o
   7   4   6      657.66      580.82     16.94 o
   8   4   6     7850.57     8193.04     51.57 o
   9   4   6     1669.65     1592.15     30.88 o
  10   4   6      136.68      164.75     23.37 o
  11   4   6      811.85      773.20     22.98 o
  12   4   6        1.32        8.49     22.31 o
  13   4   6      115.50      106.16     24.67 o
  14   4   6       17.68        2.02     25.95 o
  15   4   6      825.00      715.87     47.01 o
  16   4   6      376.08      386.09     32.24 o
  17   4   6      693.98      731.78     41.53 o
 -17   5   6      343.67      312.71     42.02 o
 -16   5   6      919.98      959.41     38.53 o
 -15   5   6     1131.37     1028.62     53.83 o
 -14   5   6        3.12        4.78     27.26 o
 -13   5   6     1402.69     1447.28     31.82 o
 -12   5   6      522.11      514.42     23.66 o
 -11   5   6     4601.88     4522.70     69.82 o
 -10   5   6       68.44       60.71     21.47 o
  -9   5   6     5871.59     5824.53     48.65 o
  -8   5   6      504.15      461.02     20.68 o
  -7   5   6    10067.72    10667.82    127.15 o
  -6   5   6      946.26      917.26     15.19 o
  -5   5   6     7196.71     7440.24     35.96 o
  -4   5   6    11638.43    12614.11    128.31 o
  -3   5   6     2156.99     2046.09     37.86 o
  -2   5   6     3073.03     3087.70     28.81 o
  -1   5   6     4501.46     4516.17     34.84 o
   0   5   6    17206.22    17739.26     77.65 o
   1   5   6     4435.03     4650.33     63.27 o
   2   5   6     6016.52     6261.43     88.21 o
   3   5   6    15506.69    16296.85    188.72 o
   4   5   6     9647.37    10475.38     58.17 o
   5   5   6    11517.65    11714.39    123.53 o
   6   5   6     2971.98     2955.25     30.44 o
   7   5   6     7693.57     7844.97     90.37 o
   8   5   6      468.15      413.06     22.60 o
   9   5   6     5621.58     5561.94     70.93 o
  10   5   6        3.79       -5.00     21.06 o
  11   5   6     6870.37     7037.58     95.93 o
  12   5   6     2067.64     2056.95     71.45 o
  13   5   6     2767.91     2866.54    104.45 o
  14   5   6     3799.97     3965.24     49.20 o
  15   5   6      920.50      902.53     49.03 o
  16   5   6     1619.83     1492.43     36.10 o
  17   5   6      285.46      323.74     51.80 o
 -16   6   6      107.57       78.91     35.30 o
 -15   6   6       55.89       39.57     32.66 o
 -14   6   6       14.02       12.16     30.46 o
 -13   6   6       56.83       48.06     28.61 o
 -12   6   6      276.24      259.83     26.84 o
 -11   6   6      121.33      109.90     25.10 o
 -10   6   6       17.14        2.55     23.64 o
  -9   6   6      293.60      277.61     22.95 o
  -8   6   6     2030.51     2003.62     58.70 o
  -7   6   6     1251.94     1361.30     27.24 o
  -6   6   6     1352.41     1352.48     33.92 o
  -5   6   6      893.80      802.74     20.31 o
  -4   6   6      138.48      134.84     15.55 o
  -3   6   6        4.91       13.07     15.41 o
  -2   6   6        0.30        9.79     19.48 o
  -1   6   6     2615.54     2756.26     33.47 o
   0   6   6        5.17       -1.72     20.49 o
   1   6   6     2043.49     1908.91     24.51 o
   2   6   6     1429.86     1403.53     21.40 o
   3   6   6     4311.41     4437.36     41.47 o
   4   6   6     1496.97     1556.38     33.10 o
   5   6   6     1773.63     1765.86     38.88 o
   6   6   6      327.83      301.88     19.24 o
   7   6   6      146.32      123.96     19.10 o
   8   6   6      683.32      591.97     20.40 o
   9   6   6      501.40      446.29     29.50 o
  10   6   6     2319.31     2336.19     45.57 o
  11   6   6      470.98      521.66     35.13 o
  12   6   6     1148.33     1176.38     38.10 o
  13   6   6       31.51       61.09     35.66 o
  14   6   6     1872.42     1937.16     62.47 o
  15   6   6       61.54       53.33     40.45 o
  16   6   6      401.32      390.28     43.94 o
 -15   7   6     1262.21     1197.46     38.62 o
 -14   7   6      306.24      301.08     33.56 o
 -13   7   6      627.56      582.27     32.06 o
 -12   7   6      103.79       75.26     30.27 o
 -11   7   6      911.97      923.17     50.26 o
 -10   7   6      395.68      359.49     26.15 o
  -9   7   6      457.08      412.83     25.16 o
  -8   7   6     1764.67     1748.96     42.31 o
  -7   7   6     1650.08     1696.04     26.61 o
  -6   7   6     2708.98     2759.54     34.62 o
  -5   7   6     2656.65     2393.22     70.67 o
  -4   7   6     4544.05     4731.03     53.29 o
  -3   7   6      562.90      540.41     22.66 o
  -2   7   6     1151.39     1056.64     26.40 o
  -1   7   6      185.16      163.37     22.61 o
   0   7   6     2042.29     2002.22     33.08 o
   1   7   6     2739.63     2559.16     29.94 o
   2   7   6     1946.79     1909.60     26.33 o
   3   7   6     3954.12     3908.54     44.05 o
   4   7   6      987.45     1047.69     63.70 o
   5   7   6    10278.36    10383.84    211.12 o
   6   7   6       50.53       55.18     27.53 o
   7   7   6    10522.44    10972.07    233.46 o
   8   7   6      814.36      805.00     26.51 o
   9   7   6      952.05      975.31     35.45 o
  10   7   6     1357.69     1488.22     44.89 o
  11   7   6      236.41      204.32     35.77 o
  12   7   6     3106.04     3417.26     59.19 o
  13   7   6       95.96      110.89     39.21 o
  14   7   6     3185.52     3625.75     91.96 o
 -13   8   6      147.87      166.16     36.19 o
 -12   8   6     3868.60     4044.24    106.68 o
 -11   8   6       55.01       66.64     32.04 o
 -10   8   6     2198.20     2223.22     52.76 o
  -9   8   6      239.52      218.30     28.93 o
  -8   8   6      716.48      695.16     31.62 o
  -7   8   6     1663.38     1506.83     33.77 o
  -6   8   6      622.52      631.05     25.37 o
  -5   8   6     4240.48     4577.20     82.73 o
  -4   8   6      144.42      172.87     25.13 o
  -3   8   6    10332.42    10682.72    106.34 o
  -2   8   6        2.00       11.53     25.67 o
  -1   8   6     8194.29     8487.58    146.22 o
   0   8   6      302.36      286.33     21.54 o
   1   8   6     4567.17     4450.10     49.34 o
   2   8   6      299.79      284.72     25.87 o
   3   8   6     4260.02     4549.10     50.79 o
   4   8   6     5570.33     5648.35     68.51 o
   5   8   6       91.58       75.13     26.95 o
   6   8   6     2909.62     3201.61     52.46 o
   7   8   6      653.28      647.48     32.82 o
   8   8   6     5763.20     5771.57    170.07 o
   9   8   6      255.67      226.97     48.33 o
  10   8   6     7607.74     8212.58    118.43 o
  11   8   6     2267.49     2412.12     53.61 o
  12   8   6     1742.05     1858.11     65.19 o
  13   8   6     1405.47     1458.33     83.02 o
 -11   9   6       18.73        4.57     42.23 o
 -10   9   6      601.41      527.56     41.30 o
  -9   9   6        0.15       -4.82     33.47 o
  -8   9   6       13.09       20.17     32.25 o
  -7   9   6     1296.62     1255.18     33.72 o
  -6   9   6        1.74        8.02     37.15 o
  -5   9   6       68.89       56.73     29.26 o
  -4   9   6      594.26      543.03     29.16 o
  -3   9   6      934.34      836.97     29.85 o
  -2   9   6      691.57      675.30     29.62 o
  -1   9   6      483.74      508.16     29.24 o
   0   9   6      126.69      106.61     29.24 o
   1   9   6        0.23       -4.03     29.14 o
   2   9   6     1067.50     1065.72     32.03 o
   3   9   6      420.78      444.88     29.78 o
   4   9   6     1013.06     1053.70     39.58 o
   5   9   6        3.46      -15.18     31.52 o
   6   9   6        3.15       -3.22     32.07 o
   7   9   6       67.03       85.04     33.55 o
   8   9   6      336.34      331.18     50.18 o
   9   9   6       19.24       22.44     49.54 o
  10   9   6      747.82      768.70     54.13 o
  -7  10   6     1341.73     1482.16     45.75 o
  -6  10   6      495.81      463.70     42.24 o
  -5  10   6     1667.11     1727.79     39.73 o
  -4  10   6       16.41        8.75     35.01 o
  -3  10   6     1645.98     1778.96     40.85 o
  -2  10   6      210.66      194.79     34.46 o
  -1  10   6     2132.29     2136.11     43.01 o
   0  10   6      433.10      413.20     33.08 o
   1  10   6     1810.77     1898.81     54.29 o
   2  10   6      386.27      327.06     34.44 o
   3  10   6     1707.96     1791.16     41.46 o
   4  10   6      963.84      962.99     35.19 o
   5  10   6      175.97      202.47     36.88 o
   6  10   6     1348.22     1376.50     54.76 o
   7  10   6       52.38       67.28     42.71 o
 -19   1   7      275.04      287.61     53.82 o
 -18   1   7     1406.22     1519.46     56.53 o
 -17   1   7     2226.35     2310.19     48.48 o
 -16   1   7     4614.85     4679.74     79.83 o
 -15   1   7     4064.75     4129.04     72.77 o
 -14   1   7      109.36       72.94     35.95 o
 -13   1   7     6689.58     6584.95    168.13 o
 -12   1   7       74.96       54.93     18.98 o
 -11   1   7    15476.48    15531.80    181.77 o
 -10   1   7      675.13      654.35     38.66 o
  -9   1   7    16158.51    16639.31     93.76 o
  -8   1   7    13933.98    14455.13    168.91 o
  -7   1   7     1608.95     1369.93     24.59 o
  -6   1   7    21664.27    22385.34    294.69 o
  -5   1   7     1235.08     1210.15     18.18 o
  -4   1   7    47606.16    53808.34    334.42 o
  -3   1   7      562.88      645.84     13.51 o
  -2   1   7    60070.98    71178.49    425.42 o
  -1   1   7     5617.31     6218.02     82.57 o
   0   1   7    16383.42    18084.28    161.03 o
   1   1   7    14078.56    15958.87    107.45 o
   2   1   7     7650.95     7973.10     86.36 o
   3   1   7     9745.09    10725.86     59.68 o
   4   1   7     3050.59     3033.93     21.45 o
   5   1   7    11821.73    11540.55     67.09 o
   6   1   7    11608.08    12905.19     49.48 o
   7   1   7     5027.10     4582.53     31.97 o
   8   1   7       71.69       72.99     10.05 o
   9   1   7     3562.74     3478.30     52.23 o
  10   1   7        0.52        2.12     12.73 o
  11   1   7     1422.10     1474.53     29.28 o
  12   1   7     1627.26     1694.56     34.64 o
  13   1   7      325.12      270.59     20.94 o
  14   1   7     5825.25     5954.54     52.71 o
  15   1   7     2514.48     2653.48     48.63 o
  16   1   7     3990.78     4080.87     60.61 o
  17   1   7     1503.39     1542.63     48.55 o
  18   1   7     2722.74     2885.16     56.76 o
  19   1   7      318.31      266.85     43.87 o
 -19   2   7       34.66       64.28     55.89 o
 -18   2   7      243.98      231.51     50.95 o
 -17   2   7      122.76      124.36     45.05 o
 -16   2   7     4338.72     4452.21     62.98 o
 -15   2   7       18.86        5.42     31.40 o
 -14   2   7     2598.41     2815.63     71.21 o
 -13   2   7      447.54      433.00     21.75 o
 -12   2   7    12511.26    12791.76    114.96 o
 -11   2   7      142.00      161.61     17.35 o
 -10   2   7    10200.00    10302.64     74.91 o
  -9   2   7     1856.57     1991.65     25.59 o
  -8   2   7     1249.20     1162.36     18.14 o
  -7   2   7    10601.64    10919.25    109.82 o
  -6   2   7      937.76      887.54     13.17 o
  -5   2   7    22790.02    23806.23    314.91 o
  -4   2   7      149.71      204.44     12.52 o
  -3   2   7    43958.17    50018.05    433.46 o
  -2   2   7     1852.04     2140.05     15.83 o
  -1   2   7    44697.95    51073.18    827.05 o
   0   2   7     1081.38      921.40     17.78 o
   1   2   7     2528.72     2660.12     35.88 o
   2   2   7       23.09       39.75     16.98 o
   3   2   7     1674.73     1789.07     14.73 o
   4   2   7       18.44       42.76     15.17 o
   5   2   7      809.66      943.59     13.52 o
   6   2   7    10641.10    11374.11     98.39 o
   7   2   7     3823.31     3672.33     36.00 o
   8   2   7    14438.46    14109.31    136.13 o
   9   2   7     2419.11     2620.81     33.74 o
  10   2   7     5679.40     6058.99     58.06 o
  11   2   7      104.92       87.19     18.91 o
  12   2   7       34.71       23.39     20.58 o
  13   2   7       16.89       18.20     21.69 o
  14   2   7      132.53       74.55     23.36 o
  15   2   7      539.87      492.03     25.06 o
  16   2   7       41.74       31.72     32.77 o
  17   2   7     1597.77     1729.83     71.74 o
  18   2   7      149.98      137.57     40.39 o
 -18   3   7       16.20        6.19     42.11 o
 -17   3   7     1085.39     1143.89     40.84 o
 -16   3   7      195.06      229.40     33.69 o
 -15   3   7     3779.30     3761.56     86.87 o
 -14   3   7        8.34      -10.68     24.11 o
 -13   3   7     6344.43     6519.73     53.87 o
 -12   3   7     1230.22     1150.39     24.98 o
 -11   3   7     2474.09     2479.17     46.97 o
 -10   3   7     4032.05     4369.98     48.84 o
  -9   3   7      142.26      146.73     15.82 o
  -8   3   7       10.27       31.81     13.89 o
  -7   3   7     6612.83     6659.80     52.77 o
  -6   3   7      912.37      865.74     19.38 o
  -5   3   7     6461.90     7307.47     92.18 o
  -4   3   7     3298.65     3332.90     29.84 o
  -3   3   7        3.09        4.50     11.38 o
  -2   3   7     4459.09     4416.41     22.81 o
  -1   3   7       38.71       27.15      9.35 o
   0   3   7     4781.63     4629.13     37.36 o
   1   3   7     6652.70     6778.69     44.14 o
   2   3   7     2340.41     2650.11     24.79 o
   3   3   7       23.82       51.23     14.60 o
   4   3   7      678.80      811.73     17.31 o
   5   3   7     3521.29     3815.83    114.18 o
   6   3   7     1787.42     1891.22     17.97 o
   7   3   7    12996.75    13698.78    102.49 o
   8   3   7     1689.47     1544.12     29.16 o
   9   3   7     3232.32     3346.54     45.67 o
  10   3   7     4340.01     4337.03     41.41 o
  11   3   7     2338.41     2127.72     33.68 o
  12   3   7     3966.37     3722.45     98.86 o
  13   3   7      915.50      819.38     30.09 o
  14   3   7      196.97      193.06     25.14 o
  15   3   7       13.92       19.19     26.33 o
  16   3   7     1513.36     1534.44     43.45 o
  17   3   7      130.17      123.27     39.62 o
  18   3   7     1621.12     1771.02     47.99 o
 -18   4   7      416.67      436.55     45.01 o
 -17   4   7      868.02      830.39     80.93 o
 -16   4   7     2917.32     3012.78     54.96 o
 -15   4   7      120.58      101.25     28.41 o
 -14   4   7     1384.70     1285.73     55.87 o
 -13   4   7      190.99      138.44     36.94 o
 -12   4   7     6198.69     6122.22     52.97 o
 -11   4   7        0.56        8.98     21.86 o
 -10   4   7     4221.15     4170.68     41.68 o
  -9   4   7       78.86       93.49     14.93 o
  -8   4   7     3832.79     4111.52     41.91 o
  -7   4   7     4438.10     4311.70     25.87 o
  -6   4   7     6825.32     7395.06     46.18 o
  -5   4   7    10699.95    11617.89     80.69 o
  -4   4   7     4563.18     4706.07     29.25 o
  -3   4   7     8990.21     9020.33     89.99 o
  -2   4   7      228.34      190.97     10.06 o
  -1   4   7    42253.05    47290.46    461.23 o
   0   4   7      351.17      364.48     16.32 o
   1   4   7    11063.29    11100.50    236.78 o
   2   4   7     2138.35     2100.20     27.87 o
   3   4   7    13872.65    14303.62    300.25 o
   4   4   7    12765.26    13443.19    136.19 o
   5   4   7     7506.12     8127.94     88.49 o
   6   4   7    13197.05    13604.73     87.51 o
   7   4   7      898.95      771.49     45.07 o
   8   4   7     8161.00     8201.54    111.45 o
   9   4   7     1316.74     1309.85     31.13 o
  10   4   7     9440.80     9477.44     93.89 o
  11   4   7      194.71      141.76     22.42 o
  12   4   7     4876.90     5097.14     54.60 o
  13   4   7      983.74      830.77     27.16 o
  14   4   7      623.05      644.79     26.01 o
  15   4   7     1791.69     1737.55     82.61 o
  16   4   7      163.61      156.21     32.31 o
  17   4   7     1798.56     1872.37    125.96 o
 -17   5   7       14.68        8.55     42.99 o
 -16   5   7     1543.47     1568.58     94.12 o
 -15   5   7      393.13      344.30     30.59 o
 -14   5   7      572.62      598.80     34.81 o
 -13   5   7      235.99      260.01     26.00 o
 -12   5   7       72.21       83.24     24.44 o
 -11   5   7       83.09       75.48     23.66 o
 -10   5   7     2157.46     2060.14     36.59 o
  -9   5   7      442.96      369.83     20.74 o
  -8   5   7     1241.66     1263.48     36.97 o
  -7   5   7     1729.83     1823.39     30.26 o
  -6   5   7      320.77      309.30     12.54 o
  -5   5   7     1549.51     1521.89     30.57 o
  -4   5   7      298.47      278.42     11.94 o
  -3   5   7     1920.89     1842.35     18.60 o
  -2   5   7      812.71      732.09     13.71 o
  -1   5   7      284.98      238.42     15.34 o
   0   5   7     1815.69     1845.26     38.46 o
   1   5   7     1171.76     1010.27     23.76 o
   2   5   7     2346.61     2623.44     40.90 o
   3   5   7     1322.71     1187.94     22.95 o
   4   5   7     4745.77     4884.72     39.31 o
   5   5   7      350.59      247.37     11.07 o
   6   5   7      854.90      794.38     37.23 o
   7   5   7     3392.16     3436.98     33.90 o
   8   5   7       82.17       88.32     17.68 o
   9   5   7     1964.99     1970.31     34.38 o
  10   5   7      234.54      218.21     22.28 o
  11   5   7      273.37      277.00     23.52 o
  12   5   7      152.14      140.43     24.78 o
  13   5   7        8.56        9.23     26.88 o
  14   5   7      498.89      455.32     39.11 o
  15   5   7     1320.46     1456.90     59.35 o
  16   5   7      489.53      395.85     39.87 o
 -16   6   7     2136.86     2117.89    113.68 o
 -15   6   7       32.56       40.29     34.21 o
 -14   6   7     1076.39     1021.92     34.58 o
 -13   6   7      653.99      630.63     36.75 o
 -12   6   7     3357.90     3467.85     94.70 o
 -11   6   7     3567.04     3848.91     45.90 o
 -10   6   7      930.76      915.63     33.72 o
  -9   6   7      147.08      100.96     22.68 o
  -8   6   7     1963.71     1939.20     31.32 o
  -7   6   7     4174.95     4392.93     58.14 o
  -6   6   7     4466.22     4704.26     61.48 o
  -5   6   7     4094.00     3914.93     36.04 o
  -4   6   7      969.28      920.71     20.31 o
  -3   6   7     1081.51      922.57     27.00 o
  -2   6   7      430.64      429.00     19.28 o
  -1   6   7     1118.05     1042.02     19.90 o
   0   6   7      668.52      569.04     17.32 o
   1   6   7     4570.90     4506.54     38.48 o
   2   6   7     2228.37     2130.80     27.75 o
   3   6   7     5930.90     6020.43     67.79 o
   4   6   7    11026.49    11560.01    200.78 o
   5   6   7     4761.34     4454.40     65.28 o
   6   6   7     9117.78     9612.98    180.52 o
   7   6   7      317.69      342.98     27.25 o
   8   6   7    14391.44    14599.53     98.51 o
   9   6   7       46.89       52.30     28.66 o
  10   6   7     5624.24     5625.30    111.28 o
  11   6   7     1816.12     1926.56     44.39 o
  12   6   7     4543.42     4547.42     98.91 o
  13   6   7     2961.00     3380.43     57.91 o
  14   6   7     1872.79     2095.35     49.78 o
  15   6   7     3636.71     4173.92     67.10 o
 -14   7   7        0.94        3.43     35.17 o
 -13   7   7     1839.38     1816.90     50.48 o
 -12   7   7      349.83      301.62     30.55 o
 -11   7   7     2673.63     2741.49     41.99 o
 -10   7   7      138.41      155.97     27.44 o
  -9   7   7      594.51      583.77     33.30 o
  -8   7   7      334.46      363.32     24.47 o
  -7   7   7       76.36       86.68     19.69 o
  -6   7   7     1926.98     2063.03     39.61 o
  -5   7   7      988.23     1046.20     22.10 o
  -4   7   7     8626.58     8902.09    161.50 o
  -3   7   7      138.41      166.10     22.44 o
  -2   7   7     7491.61     7527.39     57.12 o
  -1   7   7      774.90      814.64     24.38 o
   0   7   7     6778.39     6664.62     55.73 o
   1   7   7     1501.32     1344.32     27.82 o
   2   7   7     5559.83     5694.51     44.29 o
   3   7   7     4654.25     4523.69     52.54 o
   4   7   7     5888.52     5863.91    227.69 o
   5   7   7     5343.35     5368.91    121.77 o
   6   7   7      702.31      696.28     29.55 o
   7   7   7     4763.18     4910.98     81.62 o
   8   7   7      160.72      159.11     29.97 o
   9   7   7     8381.84     8664.10    138.17 o
  10   7   7      283.15      218.00     34.23 o
  11   7   7     6567.63     6896.45     79.19 o
  12   7   7     1017.19      979.33     43.95 o
  13   7   7     1653.69     1771.36     48.15 o
  14   7   7      964.93     1069.84     43.77 o
 -13   8   7      184.60      144.01     37.02 o
 -12   8   7      318.27      337.66     34.81 o
 -11   8   7      406.28      392.10     38.07 o
 -10   8   7      487.28      396.99     35.58 o
  -9   8   7      298.27      258.73     41.65 o
  -8   8   7      274.57      274.38     32.40 o
  -7   8   7        0.18       31.40     27.78 o
  -6   8   7       42.91       48.70     25.91 o
  -5   8   7      270.26      193.58     26.97 o
  -4   8   7     2292.10     2238.48     38.27 o
  -3   8   7      258.54      242.13     25.37 o
  -2   8   7     3209.66     3213.20     42.79 o
  -1   8   7     1907.36     2039.81     63.45 o
   0   8   7     1916.98     1888.26     29.44 o
   1   8   7       71.54       54.03     25.98 o
   2   8   7      382.23      326.52     28.32 o
   3   8   7       21.85       24.96     26.08 o
   4   8   7       23.68       45.94     26.59 o
   5   8   7       74.61       63.61     27.30 o
   6   8   7      760.99      697.88     46.09 o
   7   8   7      245.57      268.24     35.19 o
   8   8   7      715.18      697.71     38.91 o
   9   8   7        1.28       14.65     45.16 o
  10   8   7        0.62       66.65     45.81 o
  11   8   7      164.74      201.46     41.54 o
  12   8   7      328.45      303.52     42.67 o
 -10   9   7      202.40      189.91     42.23 o
  -9   9   7     1286.48     1266.98     44.82 o
  -8   9   7      623.92      611.54     32.52 o
  -7   9   7      311.40      355.88     32.35 o
  -6   9   7      533.42      515.78     44.89 o
  -5   9   7      420.69      394.96     32.18 o
  -4   9   7      951.74      964.99     35.47 o
  -3   9   7      138.72      156.18     28.87 o
  -2   9   7      968.25      805.30     29.28 o
  -1   9   7      113.21      101.59     29.06 o
   0   9   7     2540.11     2473.51     72.06 o
   1   9   7      680.13      658.83     29.75 o
   2   9   7     2726.37     2697.56     44.23 o
   3   9   7       98.39       67.10     29.99 o
   4   9   7     1453.69     1475.42    121.93 o
   5   9   7      530.96      509.08     46.75 o
   6   9   7     1176.75     1255.27     34.78 o
   7   9   7     1631.88     1729.92     51.11 o
   8   9   7      797.63      845.23     49.70 o
   9   9   7     2895.00     3217.83     76.15 o
  10   9   7      305.41      253.44     56.91 o
  -7  10   7       94.14       77.19     43.88 o
  -6  10   7     1661.91     1597.52     61.74 o
  -5  10   7      576.49      468.81     41.61 o
  -4  10   7      225.49      205.14     35.77 o
  -3  10   7     2218.89     2438.66     45.34 o
  -2  10   7      252.80      215.26     34.21 o
  -1  10   7      251.25      232.63     34.68 o
   0  10   7        7.01       11.89     34.75 o
   1  10   7      603.88      562.84     36.39 o
   2  10   7      112.67       89.70     35.69 o
   3  10   7     1940.77     2240.76     86.03 o
   4  10   7        8.51       28.44     35.26 o
   5  10   7     2843.02     3243.50    105.14 o
   6  10   7      199.06      189.98     37.83 o
   7  10   7      279.51      322.15     45.42 o
 -19   0   8      615.43      547.68     76.72 o
 -18   0   8      520.00      417.96     68.58 o
 -17   0   8     2347.96     2322.39     89.62 o
 -16   0   8     1774.45     1716.46     76.13 o
 -15   0   8     1172.15     1083.39     62.53 o
 -14   0   8      995.58      890.37     56.06 o
 -13   0   8      257.05      267.64     44.35 o
 -12   0   8     8154.69     8148.45    122.98 o
 -11   0   8      855.44      725.08     45.20 o
 -10   0   8    33020.60    34437.07    173.21 o
  -9   0   8        4.35        7.78     17.63 o
  -8   0   8    24144.41    25370.98    361.09 o
  -7   0   8     9188.08     9720.15     89.93 o
  -6   0   8    15547.69    16740.19     87.41 o
  -5   0   8     6664.69     6382.07     53.53 o
  -4   0   8     9964.06     9877.24    619.94 o
  -3   0   8       33.37      108.74     46.17 o
  -2   0   8     4588.28     5277.04     64.93 o
  -1   0   8    19666.26    20725.44    259.27 o
   0   0   8     1892.59     1726.96     27.46 o
   1   0   8     6429.01     6354.38     94.55 o
   2   0   8     1118.52     1057.61     58.94 o
   3   0   8     1127.67      765.55     15.38 o
   4   0   8     6804.51     6542.51     82.94 o
   5   0   8     1371.27     1255.48     18.68 o
   6   0   8     7507.56     7557.92     44.44 o
   7   0   8     1169.19     1246.19     20.08 o
   8   0   8       13.05       37.49     15.25 o
   9   0   8     2040.14     1947.86     25.99 o
  10   0   8     4195.55     3996.60    100.90 o
  11   0   8      281.98      240.73     20.01 o
  12   0   8       21.52       15.21     21.69 o
  13   0   8      351.44      287.42     22.82 o
  14   0   8     2222.88     2136.85     54.69 o
  15   0   8     1444.59     1432.12     47.32 o
  16   0   8     1291.19     1195.85    115.96 o
  17   0   8     1641.07     1386.23     50.82 o
  18   0   8     2817.69     3206.05    102.11 o
 -19   1   8      373.81      352.43     55.10 o
 -18   1   8      521.77      577.64     50.01 o
 -17   1   8       10.01       27.56     40.03 o
 -16   1   8       99.35      150.76     34.69 o
 -15   1   8      519.24      625.51     48.37 o
 -14   1   8        0.92       13.36     29.83 o
 -13   1   8      810.98      795.69     47.79 o
 -12   1   8      600.97      534.13     26.75 o
 -11   1   8     6842.31     7128.11    109.04 o
 -10   1   8        3.03       42.78     16.55 o
  -9   1   8      857.21      902.50     19.16 o
  -8   1   8      143.74      147.08     16.48 o
  -7   1   8     1384.19     1342.32     28.11 o
  -6   1   8      120.07      156.22     23.57 o
  -5   1   8     2069.99     2129.75     28.32 o
  -4   1   8     6719.79     7001.99     66.26 o
  -3   1   8     3954.76     4187.01     38.31 o
  -2   1   8    12549.75    13769.35    102.64 o
  -1   1   8     4157.99     4630.39     59.37 o
   0   1   8    16310.64    17539.98    139.37 o
   1   1   8     5576.57     5936.40     48.02 o
   2   1   8        1.39       22.02     12.46 o
   3   1   8     3878.15     3742.13     32.78 o
   4   1   8     5250.70     5679.35     30.24 o
   5   1   8      158.07      128.98      9.34 o
   6   1   8      228.12      225.52      9.53 o
   7   1   8      207.73      187.23      9.89 o
   8   1   8      243.07      193.66     10.17 o
   9   1   8      726.48      605.96     15.13 o
  10   1   8      240.09      235.56     13.54 o
  11   1   8     3823.39     3881.41     55.97 o
  12   1   8      111.76       97.46     15.56 o
  13   1   8       20.79       19.99     19.24 o
  14   1   8      226.18      179.96     22.49 o
  15   1   8        0.36       19.99     25.68 o
  16   1   8       78.57       62.45     32.79 o
  17   1   8       86.64      111.45     36.33 o
  18   1   8      132.70      116.29     41.14 o
 -19   2   8     1343.96     1417.01     58.11 o
 -18   2   8       26.80       37.85     50.08 o
 -17   2   8     2436.62     2555.86     87.88 o
 -16   2   8     2487.12     2404.95     61.32 o
 -15   2   8     1283.35     1190.53     36.59 o
 -14   2   8     7684.42     7731.72    171.34 o
 -13   2   8        4.43       -8.39     19.11 o
 -12   2   8    12927.17    13390.49    107.75 o
 -11   2   8      680.93      692.93     18.09 o
 -10   2   8    17690.39    17961.98    135.51 o
  -9   2   8       14.66       16.80     15.05 o
  -8   2   8     3931.10     3919.61     31.92 o
  -7   2   8     4822.04     4764.55     56.63 o
  -6   2   8     4820.26     4361.79     25.46 o
  -5   2   8    21476.11    22852.42    125.08 o
  -4   2   8      617.95      587.97     20.69 o
  -3   2   8    33086.85    35479.40    245.54 o
  -2   2   8     2612.77     3261.04     26.06 o
  -1   2   8    73989.44    88176.24    733.33 o
   0   2   8     5264.80     5599.46     60.52 o
   1   2   8    15464.30    16511.65     54.35 o
   2   2   8     1692.68     1742.80     31.66 o
   3   2   8     2869.77     2631.44     36.47 o
   4   2   8    12274.80    13128.95    113.06 o
   5   2   8     2882.34     2925.46     36.57 o
   6   2   8    18749.68    18969.93    110.02 o
   7   2   8      753.14      726.04     14.56 o
   8   2   8    20504.54    21856.27    112.52 o
   9   2   8      311.91      368.54     13.87 o
  10   2   8     7368.62     7645.23     52.35 o
  11   2   8      221.25      206.00     19.38 o
  12   2   8     3460.77     3483.26     39.99 o
  13   2   8      114.55      105.84     22.26 o
  14   2   8     1988.98     1921.89     46.08 o
  15   2   8     5640.17     6026.35     57.16 o
  16   2   8       37.56       23.88     34.46 o
  17   2   8     2666.79     2918.69     68.64 o
  18   2   8      116.94       66.17     41.78 o
 -18   3   8      740.33      758.16     42.68 o
 -17   3   8     1190.66     1156.36     40.85 o
 -16   3   8     1200.13     1134.01     38.06 o
 -15   3   8     2842.98     2875.89     51.12 o
 -14   3   8      128.78       61.89     23.69 o
 -13   3   8     7084.32     7445.72     65.51 o
 -12   3   8      391.78      371.09     18.86 o
 -11   3   8    13817.45    14025.38    177.04 o
 -10   3   8     2677.86     2763.55     43.72 o
  -9   3   8    14911.71    15944.07    188.36 o
  -8   3   8      747.08      791.18     15.95 o
  -7   3   8     3754.56     3851.31     23.73 o
  -6   3   8    27270.38    29023.05    160.01 o
  -5   3   8    15305.44    16314.84    174.41 o
  -4   3   8    32007.33    34226.88    427.75 o
  -3   3   8     3637.80     3762.46     74.84 o
  -2   3   8     8754.55     8282.40     67.33 o
  -1   3   8    10437.08    11847.86     65.92 o
   0   3   8    38925.80    43994.20    374.10 o
   1   3   8        5.26       -2.85     14.84 o
   2   3   8     7512.80     7275.11    105.12 o
   3   3   8      878.42     1179.98     19.08 o
   4   3   8     3391.76     3491.39     20.92 o
   5   3   8    16046.40    16602.56    173.35 o
   6   3   8      123.41      129.69     10.91 o
   7   3   8    25303.21    26915.04    144.73 o
   8   3   8     5781.06     6030.05     38.72 o
   9   3   8    14847.10    15349.52    163.70 o
  10   3   8      449.64      339.17     18.57 o
  11   3   8     7333.03     7277.36     66.82 o
  12   3   8      838.62      800.43     23.92 o
  13   3   8     1297.80     1362.30     43.54 o
  14   3   8     2125.71     2090.33     52.08 o
  15   3   8      839.50      718.61     27.49 o
  16   3   8     3170.34     3175.41     47.58 o
  17   3   8      178.03      137.84     38.79 o
  18   3   8     3098.33     3243.18     61.23 o
 -17   4   8     1244.58     1303.06     42.58 o
 -16   4   8      157.20      155.56     38.00 o
 -15   4   8     1482.47     1398.47     47.94 o
 -14   4   8     1380.72     1247.94     46.72 o
 -13   4   8      316.34      243.61     23.78 o
 -12   4   8     1638.71     1725.51     58.62 o
 -11   4   8     2070.50     2047.49     41.87 o
 -10   4   8       45.56       49.33     20.05 o
  -9   4   8     1458.50     1304.04     50.50 o
  -8   4   8     9664.62    10200.60     78.46 o
  -7   4   8      780.43      804.87     13.85 o
  -6   4   8    13898.27    13898.06     48.14 o
  -5   4   8     2008.02     2236.83     21.99 o
  -4   4   8     3896.13     3733.10     26.82 o
  -3   4   8      505.30      553.10     12.06 o
  -2   4   8     1108.82     1261.46     14.16 o
  -1   4   8        0.61        6.51     12.83 o
   0   4   8      925.81      817.08     15.15 o
   1   4   8     1448.59     1379.01     24.18 o
   2   4   8    10253.58    10639.19     56.04 o
   3   4   8       37.50       10.12     14.62 o
   4   4   8     4883.85     4756.98     53.82 o
   5   4   8       43.68       55.69     13.25 o
   6   4   8      413.87      383.13     16.02 o
   7   4   8       78.82       73.58     11.95 o
   8   4   8     1324.28     1299.66     27.51 o
   9   4   8     4907.06     4702.39     71.34 o
  10   4   8      364.34      350.56     20.16 o
  11   4   8    10358.75    11079.58    228.08 o
  12   4   8      107.73      124.57     23.43 o
  13   4   8     6117.12     6380.68     57.53 o
  14   4   8       39.11       19.76     26.46 o
  15   4   8        0.35       20.79     29.11 o
  16   4   8      496.14      455.42     31.85 o
  17   4   8      248.02      227.34     42.42 o
 -17   5   8      551.89      553.63     43.33 o
 -16   5   8     1149.17     1230.81     50.27 o
 -15   5   8     2097.20     2022.17     51.29 o
 -14   5   8       37.40       19.47     28.92 o
 -13   5   8     1705.35     1655.03     39.80 o
 -12   5   8      313.42      288.78     25.35 o
 -11   5   8     2337.86     2167.24     72.50 o
 -10   5   8     1361.83     1460.69     36.67 o
  -9   5   8       10.30        5.42     20.27 o
  -8   5   8     1278.40     1279.01     25.48 o
  -7   5   8      912.86      841.33     14.98 o
  -6   5   8     1053.23      976.92     16.35 o
  -5   5   8     6462.14     6713.38     35.82 o
  -4   5   8     4245.67     4128.77     28.39 o
  -3   5   8     1479.27     1474.91     23.68 o
  -2   5   8     1740.91     1779.13     24.09 o
  -1   5   8        0.64       15.10     13.88 o
   0   5   8    13217.57    13813.25     83.60 o
   1   5   8      172.53      177.87     14.24 o
   2   5   8     3043.19     2880.64     29.96 o
   3   5   8     1032.14     1154.05     20.88 o
   4   5   8     6432.91     6654.36     50.66 o
   5   5   8     3627.04     3807.15     35.79 o
   6   5   8     7572.10     7469.19     37.87 o
   7   5   8     5105.28     5378.14     66.15 o
   8   5   8     2188.02     2260.14     30.13 o
   9   5   8     3977.13     3800.41     43.81 o
  10   5   8     2403.20     2310.73     33.79 o
  11   5   8    11991.12    12480.24    103.71 o
  12   5   8       85.74       46.15     25.33 o
  13   5   8     2584.97     2881.49     41.67 o
  14   5   8      832.19      914.45     36.45 o
  15   5   8     2440.67     2679.34     54.09 o
  16   5   8     1920.99     2139.00     68.57 o
 -16   6   8       48.77       66.39     42.86 o
 -15   6   8      425.56      437.48     38.53 o
 -14   6   8       88.70      106.46     31.03 o
 -13   6   8      370.34      363.86     28.72 o
 -12   6   8      970.38      906.39     28.50 o
 -11   6   8       64.62       73.68     26.66 o
 -10   6   8      745.66      746.20     25.06 o
  -9   6   8      100.53       84.05     22.81 o
  -8   6   8       28.75       28.60     22.07 o
  -7   6   8      131.59      139.81     17.97 o
  -6   6   8     1575.43     1561.89     52.03 o
  -5   6   8      644.01      686.48     19.80 o
  -4   6   8      681.20      598.49     21.37 o
  -3   6   8      120.88      149.83     16.93 o
  -2   6   8     1012.98      895.93     20.30 o
  -1   6   8      303.99      284.30     16.53 o
   0   6   8      193.24      184.81     15.76 o
   1   6   8     1937.65     1680.49     40.15 o
   2   6   8      117.65       85.51     17.74 o
   3   6   8     6175.93     6598.59    118.01 o
   4   6   8      849.07      865.20     27.81 o
   5   6   8     1523.01     1429.38     42.40 o
   6   6   8      244.63      228.89     29.91 o
   7   6   8      132.07      128.26     32.80 o
   8   6   8        7.00       58.74     27.83 o
   9   6   8        0.66        4.80     29.42 o
  10   6   8      714.16      629.48     31.88 o
  11   6   8       30.05       20.99     34.01 o
  12   6   8      109.76       93.30     34.57 o
  13   6   8        8.74       -0.80     37.71 o
  14   6   8     1091.26     1170.17     49.49 o
  15   6   8       76.87       81.93     42.18 o
 -14   7   8        1.55      -11.04     35.35 o
 -13   7   8     1388.68     1449.45    100.63 o
 -12   7   8        4.00        6.34     29.97 o
 -11   7   8     2923.63     3167.13     61.80 o
 -10   7   8      165.55      170.99     27.55 o
  -9   7   8     3436.50     3600.50     76.02 o
  -8   7   8     1661.97     1750.47     42.44 o
  -7   7   8      779.33      800.69     26.44 o
  -6   7   8      776.20      749.29     21.18 o
  -5   7   8      620.79      609.22     22.74 o
  -4   7   8     1051.60     1132.94     26.58 o
  -3   7   8      174.70      159.92     21.74 o
  -2   7   8      791.11      736.98     25.17 o
  -1   7   8      906.29      798.83     24.55 o
   0   7   8     5126.73     5360.30     87.71 o
   1   7   8        6.74       20.16     18.92 o
   2   7   8     3070.34     2995.68     53.83 o
   3   7   8       11.93       40.17     23.94 o
   4   7   8     3462.53     3484.86     99.92 o
   5   7   8     1898.87     1994.56     51.93 o
   6   7   8     4311.21     4300.15     71.75 o
   7   7   8     3772.34     3755.23     69.48 o
   8   7   8       56.09       95.26     39.92 o
   9   7   8     3222.41     3263.59     92.75 o
  10   7   8       24.64       32.76     34.16 o
  11   7   8     1862.52     1790.99     59.96 o
  12   7   8       87.67       74.71     39.32 o
  13   7   8     1582.65     1471.88     50.03 o
  14   7   8      599.31      609.89     43.87 o
 -12   8   8     4893.09     4827.24    213.06 o
 -11   8   8       96.70       55.11     38.74 o
 -10   8   8     2271.61     2279.75    107.79 o
  -9   8   8      318.79      324.96     34.72 o
  -8   8   8      697.63      723.20     32.61 o
  -7   8   8     1301.87     1412.76     33.99 o
  -6   8   8      669.25      646.06     27.97 o
  -5   8   8     1328.96     1169.73     53.08 o
  -4   8   8      253.65      257.49     26.62 o
  -3   8   8     4368.50     4410.53     49.00 o
  -2   8   8        0.41        1.74     25.65 o
  -1   8   8     9153.87     9619.72     59.63 o
   0   8   8      658.26      621.71     22.03 o
   1   8   8     4042.74     4128.11     48.06 o
   2   8   8       35.01       52.04     26.17 o
   3   8   8     1764.44     1971.02     52.68 o
   4   8   8     2844.36     2967.43     43.22 o
   5   8   8     3397.37     3509.96     46.56 o
   6   8   8     2713.09     2761.45    114.18 o
   7   8   8     2646.17     2696.27     49.71 o
   8   8   8     4683.77     4834.93     64.16 o
   9   8   8     1200.39     1164.71     50.09 o
  10   8   8     6528.30     7426.63    105.45 o
  11   8   8      186.67      157.51     52.61 o
  12   8   8     4561.21     4990.97    146.34 o
 -10   9   8      413.47      341.63     43.30 o
  -9   9   8        1.39       13.93     41.54 o
  -8   9   8      405.46      441.03     40.07 o
  -7   9   8      840.41      852.02     38.98 o
  -6   9   8      519.16      491.56     36.77 o
  -5   9   8      511.72      524.15     30.72 o
  -4   9   8      278.12      265.25     30.53 o
  -3   9   8      122.82       93.33     28.75 o
  -2   9   8     1954.70     2104.11     49.65 o
  -1   9   8      509.46      443.46     30.15 o
   0   9   8      250.53      174.12     29.90 o
   1   9   8      854.96      853.03     29.72 o
   2   9   8      573.28      552.98     33.10 o
   3   9   8      804.34      722.93     29.85 o
   4   9   8     1438.17     1498.88     36.47 o
   5   9   8        1.20       -5.82     31.62 o
   6   9   8     1012.04      979.89     32.89 o
   7   9   8      157.97      140.37     33.91 o
   8   9   8       87.03       93.28     53.23 o
   9   9   8        6.91        4.52     51.87 o
  10   9   8        9.93       26.27     55.99 o
  -7  10   8     1314.65     1305.40     45.47 o
  -6  10   8     1049.12     1258.17     68.34 o
  -5  10   8     1888.17     1948.50     65.36 o
  -4  10   8      434.03      492.38     42.28 o
  -3  10   8     1209.18     1236.31    140.16 o
  -2  10   8       43.91       29.28     41.84 o
  -1  10   8      836.36      895.79     34.05 o
   0  10   8       34.28       32.78     34.41 o
   1  10   8     1864.65     1821.31     55.05 o
   2  10   8      133.37      123.76     35.44 o
   3  10   8     1614.64     1627.43     39.86 o
   4  10   8     1349.99     1324.12     79.65 o
   5  10   8      103.02      155.85     36.61 o
   6  10   8      270.91      277.69     38.60 o
 -19   1   9       21.76       69.69     56.03 o
 -18   1   9     1936.23     2089.35     63.52 o
 -17   1   9        9.73        3.66     38.84 o
 -16   1   9     3086.94     3121.67    175.31 o
 -15   1   9     2076.25     2186.48     50.97 o
 -14   1   9        2.94        7.73     30.43 o
 -13   1   9     3524.28     3481.85    127.28 o
 -12   1   9      660.55      654.33     26.00 o
 -11   1   9    10144.41     9947.12     82.06 o
 -10   1   9     2980.95     3008.25     32.99 o
  -9   1   9    25103.89    26382.86    236.89 o
  -8   1   9      198.35      170.87     20.44 o
  -7   1   9    20480.11    20476.50    300.20 o
  -6   1   9     3373.28     3394.74     59.15 o
  -5   1   9    21523.13    23135.78    273.34 o
  -4   1   9     2762.13     2494.09     35.07 o
  -3   1   9     5968.68     6303.77     47.06 o
  -2   1   9    11394.61    11634.45    146.13 o
  -1   1   9       28.91       65.06     16.80 o
   0   1   9    68777.80    80955.88    468.68 o
   1   1   9       37.82       46.79      9.70 o
   2   1   9    25742.14    27747.23    105.62 o
   3   1   9     7239.38     7641.73     48.78 o
   4   1   9     1705.64     1377.40     14.11 o
   5   1   9    18458.65    20024.04    146.97 o
   6   1   9    11307.21    11652.89     60.46 o
   7   1   9    12382.64    13556.58     98.52 o
   8   1   9      443.32      382.52     10.87 o
   9   1   9     9637.10     9623.53     52.17 o
  10   1   9      116.18      113.55     12.94 o
  11   1   9    10875.71    10918.48    132.73 o
  12   1   9       10.51       15.42     15.84 o
  13   1   9     3440.14     3565.94     44.96 o
  14   1   9     1081.61     1092.44     27.76 o
  15   1   9     1136.21     1078.43     38.02 o
  16   1   9     1375.50     1207.06     38.02 o
  17   1   9      523.79      539.92     37.27 o
  18   1   9     1979.97     2104.87     88.51 o
 -18   2   9      165.13      122.99     51.22 o
 -17   2   9       34.04       39.87     46.51 o
 -16   2   9      436.38      409.61     41.57 o
 -15   2   9      179.81      136.89     33.11 o
 -14   2   9      722.30      767.35     25.79 o
 -13   2   9       92.42       87.01     19.53 o
 -12   2   9     8179.03     8097.12     78.60 o
 -11   2   9     3659.56     3805.68     43.50 o
 -10   2   9     6798.26     7015.77     96.53 o
  -9   2   9     3712.97     3552.43     47.38 o
  -8   2   9     3216.64     3213.46     60.74 o
  -7   2   9      435.62      457.07     15.15 o
  -6   2   9     4753.86     4611.29     27.03 o
  -5   2   9    13230.17    14334.72    131.93 o
  -4   2   9     2976.33     2926.74     37.12 o
  -3   2   9     7772.27     7047.98     41.98 o
  -2   2   9     5535.46     5573.38     75.72 o
  -1   2   9    27027.62    28785.57    146.55 o
   0   2   9     9783.70    10413.98    122.67 o
   1   2   9    21936.29    23766.42    381.45 o
   2   2   9     7135.47     8466.49    128.06 o
   3   2   9     9414.24     9606.89     36.65 o
   4   2   9     5009.16     4806.14     55.86 o
   5   2   9     1130.78     1117.08     33.56 o
   6   2   9    11519.82    12089.17     98.30 o
   7   2   9        2.90        7.93     12.04 o
   8   2   9     4875.34     4564.79     30.45 o
   9   2   9      418.54      446.34     15.27 o
  10   2   9    13407.52    14271.37    221.20 o
  11   2   9      500.28      405.69     19.54 o
  12   2   9     5968.34     5803.71     63.54 o
  13   2   9      797.58      789.97     28.81 o
  14   2   9      327.80      273.25     24.79 o
  15   2   9      654.15      575.93     26.26 o
  16   2   9      108.75       79.92     34.67 o
  17   2   9     1364.30     1381.69     42.80 o
  18   2   9       49.24       42.61     41.96 o
 -18   3   9      237.13      246.76     55.09 o
 -17   3   9       44.60       36.05     38.14 o
 -16   3   9       14.12        5.02     35.31 o
 -15   3   9     1366.39     1385.45     39.27 o
 -14   3   9       59.92       42.48     24.38 o
 -13   3   9     4096.86     4149.21     68.90 o
 -12   3   9      895.74      818.40     21.53 o
 -11   3   9    10437.07    11060.32    137.05 o
 -10   3   9        0.06        0.95     16.60 o
  -9   3   9     4242.42     4136.48     56.70 o
  -8   3   9       96.58      110.80     11.34 o
  -7   3   9      621.99      535.34     13.72 o
  -6   3   9      241.55      379.91     12.51 o
  -5   3   9     1511.43     1351.24     38.80 o
  -4   3   9     3922.06     3914.16     62.76 o
  -3   3   9     2739.19     3133.39     27.24 o
  -2   3   9    16795.38    18589.49    130.32 o
  -1   3   9    11334.14    13026.16    138.72 o
   0   3   9     5910.81     5755.47     36.15 o
   1   3   9       42.34       17.70     15.20 o
   2   3   9       28.84       59.58     15.22 o
   3   3   9      157.86      124.61     15.18 o
   4   3   9      224.04      226.36      9.37 o
   5   3   9      499.05      499.75     11.33 o
   6   3   9      722.43      827.76     21.34 o
   7   3   9     4997.74     4785.06     34.89 o
   8   3   9       43.57       24.86     13.68 o
   9   3   9     4353.58     4400.84     44.31 o
  10   3   9     2419.67     2604.83     35.18 o
  11   3   9      994.09     1041.54     44.56 o
  12   3   9     7669.61     7643.69    111.03 o
  13   3   9      327.64      339.52     23.46 o
  14   3   9      569.72      529.45     26.09 o
  15   3   9       25.81       28.52     27.63 o
  16   3   9      106.86       96.20     30.97 o
  17   3   9       25.27        3.32     40.45 o
  18   3   9      359.05      367.41     43.18 o
 -17   4   9     1948.44     1889.15     49.39 o
 -16   4   9     2343.84     2568.38     71.30 o
 -15   4   9      553.18      521.52     33.07 o
 -14   4   9     2619.65     2601.00     39.44 o
 -13   4   9      481.36      446.27     23.75 o
 -12   4   9     7335.64     7474.06     58.30 o
 -11   4   9       82.96       78.67     22.05 o
 -10   4   9     2506.41     2298.63     92.42 o
  -9   4   9      334.37      314.04     16.17 o
  -8   4   9     1947.33     1893.18     49.53 o
  -7   4   9     1635.90     1603.95     18.05 o
  -6   4   9     1791.53     1857.50     24.12 o
  -5   4   9     4361.66     4185.83     36.39 o
  -4   4   9     3154.15     3450.18     26.12 o
  -3   4   9     4176.31     4319.20     39.62 o
  -2   4   9     5181.74     5392.02     41.42 o
  -1   4   9    36301.64    40605.64    279.93 o
   0   4   9      135.14      161.58     13.18 o
   1   4   9    11006.83    11105.08    100.16 o
   2   4   9       62.99       81.96     15.88 o
   3   4   9     4924.09     5188.87     61.50 o
   4   4   9     1764.68     1803.68     36.89 o
   5   4   9    10093.48    10624.83    152.73 o
   6   4   9     7983.51     8367.49     39.94 o
   7   4   9     5317.75     5253.26     32.64 o
   8   4   9     7457.19     7653.80     82.36 o
   9   4   9     1699.53     1707.44     33.15 o
  10   4   9     8906.39     9017.24    130.87 o
  11   4   9      826.42      752.11     43.74 o
  12   4   9     8338.13     8824.32    103.95 o
  13   4   9      311.04      231.69     25.40 o
  14   4   9     2638.21     2519.16     60.90 o
  15   4   9     1003.04      969.52     30.40 o
  16   4   9     1715.18     1658.42     57.77 o
  17   4   9     1699.65     1788.29    123.27 o
 -16   5   9      539.50      567.96     39.71 o
 -15   5   9       39.12       35.13     30.94 o
 -14   5   9      284.21      247.79     28.80 o
 -13   5   9      930.33      860.01     28.79 o
 -12   5   9       57.96       40.77     25.42 o
 -11   5   9        3.93       10.67     23.88 o
 -10   5   9      690.77      669.72     31.80 o
  -9   5   9       91.25       65.03     21.35 o
  -8   5   9      672.15      599.86     20.48 o
  -7   5   9     1549.71     1486.59     20.54 o
  -6   5   9       73.30       66.08     13.50 o
  -5   5   9     4791.31     4792.69     58.21 o
  -4   5   9       96.21       62.48     12.55 o
  -3   5   9        1.68        4.58     12.12 o
  -2   5   9     5772.46     5952.08     44.04 o
  -1   5   9       70.91       95.97     17.45 o
   0   5   9      119.69      136.59     14.75 o
   1   5   9     2039.02     1960.48     26.05 o
   2   5   9     1754.13     1806.10    109.90 o
   3   5   9     6886.59     6961.75     60.99 o
   4   5   9     3950.03     4057.77     55.53 o
   5   5   9      918.64      962.16     34.40 o
   6   5   9     1029.94      937.48     48.50 o
   7   5   9       11.07        3.06     16.65 o
   8   5   9      514.22      427.83     21.58 o
   9   5   9       53.88       39.33     20.03 o
  10   5   9     1145.79      955.81     24.38 o
  11   5   9      319.47      241.29     30.83 o
  12   5   9     1296.54     1276.61     37.53 o
  13   5   9        0.36       -0.68     34.23 o
  14   5   9       57.42       20.46     36.66 o
  15   5   9      830.48      838.11     60.08 o
  16   5   9        0.13       -0.76     41.86 o
 -15   6   9     1053.73     1176.34     34.62 o
 -14   6   9      382.83      353.35     40.63 o
 -13   6   9      997.29      864.49     29.75 o
 -12   6   9     3355.97     3592.04     84.01 o
 -11   6   9      246.09      245.55     45.36 o
 -10   6   9     4008.02     4147.40     54.71 o
  -9   6   9     1119.54     1138.92     61.01 o
  -8   6   9     2897.50     2906.55     37.35 o
  -7   6   9     6076.69     6229.66    101.02 o
  -6   6   9     2547.33     2775.78     31.70 o
  -5   6   9     3154.72     3160.29     26.58 o
  -4   6   9      263.01      259.20     14.27 o
  -3   6   9     3082.57     3237.69     36.14 o
  -2   6   9       20.63       29.48     16.44 o
  -1   6   9     8293.19     8570.97    120.70 o
   0   6   9      480.10      492.58     16.51 o
   1   6   9     5689.41     5435.68     39.55 o
   2   6   9      603.14      570.55     17.00 o
   3   6   9     6751.41     6527.86     53.03 o
   4   6   9      151.78      107.17     20.55 o
   5   6   9     6880.88     6892.50     81.84 o
   6   6   9      763.65      659.40     34.82 o
   7   6   9     3731.20     4026.90     66.57 o
   8   6   9     2397.83     2346.19     58.97 o
   9   6   9      334.13      349.42     30.78 o
  10   6   9     1788.07     1916.80     49.18 o
  11   6   9       17.77       -1.59     32.79 o
  12   6   9     2353.07     2333.14     50.33 o
  13   6   9      151.38      115.27     37.51 o
  14   6   9     2454.69     2612.77     55.37 o
  15   6   9     1070.62     1065.40     43.28 o
 -14   7   9     1683.74     1704.27     45.31 o
 -13   7   9     1788.50     1738.35     98.70 o
 -12   7   9     1034.57     1036.66     62.21 o
 -11   7   9     2817.95     2813.86     73.02 o
 -10   7   9        1.19       11.37     27.53 o
  -9   7   9     1962.15     2271.67     56.49 o
  -8   7   9     1077.81      980.38     27.07 o
  -7   7   9      680.18      673.37     41.61 o
  -6   7   9      907.06      933.78     55.53 o
  -5   7   9     4730.25     4977.62     55.08 o
  -4   7   9     1926.34     1936.88     32.47 o
  -3   7   9        2.78        4.28     19.20 o
  -2   7   9     4825.89     5326.86     73.33 o
  -1   7   9      506.39      516.08     31.96 o
   0   7   9     8212.06     8243.47     71.51 o
   1   7   9       87.65       55.55     20.59 o
   2   7   9     4356.90     4399.25     69.96 o
   3   7   9        1.34       19.15     27.43 o
   4   7   9     3326.04     3388.82     75.10 o
   5   7   9     2306.63     2050.36    117.68 o
   6   7   9     6783.21     6877.68     89.10 o
   7   7   9     2844.63     2706.34     61.53 o
   8   7   9     2035.65     2177.57     57.24 o
   9   7   9     2198.88     2305.45     59.49 o
  10   7   9      901.34      807.31     34.85 o
  11   7   9     2938.89     3196.81     58.05 o
  12   7   9        1.48      -10.16     39.11 o
  13   7   9     2575.61     2769.48    121.38 o
  14   7   9        7.22       20.63     44.75 o
 -12   8   9      649.39      676.98     51.42 o
 -11   8   9      767.14      649.75     49.88 o
 -10   8   9       36.76       27.27     46.86 o
  -9   8   9       15.78        8.36     44.87 o
  -8   8   9      417.16      418.60     29.59 o
  -7   8   9       14.92       30.72     31.47 o
  -6   8   9        0.32       25.72     26.86 o
  -5   8   9      198.28      168.96     26.27 o
  -4   8   9        0.15       -5.79     26.61 o
  -3   8   9      325.86      308.16     26.83 o
  -2   8   9      240.07      222.52     22.70 o
  -1   8   9      442.54      376.24     23.01 o
   0   8   9      740.29      764.11     23.84 o
   1   8   9        9.79       35.78     27.15 o
   2   8   9     1103.67     1090.42     33.85 o
   3   8   9      276.00      259.33     26.79 o
   4   8   9      594.43      505.33     26.72 o
   5   8   9       11.75       13.62     27.75 o
   6   8   9      440.00      337.90     32.63 o
   7   8   9       17.15       10.48     33.77 o
   8   8   9      213.14      234.83     35.21 o
   9   8   9        1.81      -17.67     47.35 o
  10   8   9      258.62      292.32     49.53 o
  11   8   9      103.61       78.95     51.78 o
  12   8   9      728.36      752.81     66.11 o
 -10   9   9        4.47       10.24     44.08 o
  -9   9   9     1057.32      977.88     42.96 o
  -8   9   9      726.26      644.63     39.86 o
  -7   9   9      387.36      356.32     40.07 o
  -6   9   9     1982.92     1889.63     71.04 o
  -5   9   9      506.84      443.36     36.86 o
  -4   9   9     3916.52     4362.92    101.73 o
  -3   9   9       37.12       43.74     31.18 o
  -2   9   9     1508.99     1420.60     47.03 o
  -1   9   9       60.75       11.09     28.78 o
   0   9   9     1755.16     1676.23     74.80 o
   1   9   9      134.20      108.77     29.69 o
   2   9   9     1055.58     1078.98     56.93 o
   3   9   9      634.40      678.74     30.98 o
   4   9   9       71.27      103.47     32.19 o
   5   9   9      317.18      260.00     32.60 o
   6   9   9      335.86      323.37     33.11 o
   7   9   9      394.23      395.96     33.75 o
   8   9   9      518.98      508.57     52.26 o
   9   9   9     1069.30     1096.95     54.49 o
  -6  10   9      818.01      730.62     54.49 o
  -5  10   9      424.48      479.00     57.53 o
  -4  10   9        2.18       -9.23     43.16 o
  -3  10   9      309.30      287.41     41.63 o
  -2  10   9      269.92      233.80     41.76 o
  -1  10   9      456.36      449.05     40.84 o
   0  10   9     1291.06     1227.00     43.38 o
   1  10   9       14.79       24.32     41.49 o
   2  10   9      530.14      551.31     42.60 o
   3  10   9        0.89       16.37     43.28 o
   4  10   9       15.39       16.35     36.83 o
   5  10   9     1367.02     1303.74     38.97 o
   6  10   9      681.41      728.58     41.87 o
 -19   0  10     1169.72     1207.92     59.75 o
 -18   0  10        1.01       18.14     52.28 o
 -17   0  10      555.40      611.08     49.09 o
 -16   0  10     1199.56     1311.83    107.90 o
 -15   0  10      789.62      772.81     47.47 o
 -14   0  10     3659.24     3727.49    217.21 o
 -13   0  10      984.09     1039.97     61.90 o
 -12   0  10     4339.82     4333.58    144.19 o
 -11   0  10      234.41      155.87     17.88 o
 -10   0  10    16994.69    17509.38    112.12 o
  -9   0  10     1138.62     1015.37     33.40 o
  -8   0  10    16843.89    16759.79    100.77 o
  -7   0  10      776.01      932.48     36.55 o
  -6   0  10    22787.90    25179.66    112.64 o
  -5   0  10     1801.86     2061.08     62.70 o
  -4   0  10    13490.21    14149.64    240.12 o
  -3   0  10     3742.50     3680.77     60.68 o
  -2   0  10    16147.52    17411.55    292.70 o
  -1   0  10    15569.51    16306.55    161.59 o
   0   0  10      479.32      476.78     32.50 o
   1   0  10    19041.04    20672.34    169.85 o
   2   0  10     2681.65     3024.01     50.09 o
   3   0  10    19782.36    20822.43    176.23 o
   4   0  10     5488.57     6302.22    105.17 o
   5   0  10    13602.72    13641.77    174.51 o
   6   0  10     8784.83     9513.83    116.98 o
   7   0  10      333.36      359.03     15.28 o
   8   0  10     7865.69     7954.81     74.45 o
   9   0  10      816.35      795.37     29.91 o
  10   0  10    10360.88    10981.10    167.47 o
  11   0  10     1238.26     1047.00     64.46 o
  12   0  10    12000.29    12440.65    251.83 o
  13   0  10     1485.43     1477.55     34.78 o
  14   0  10     3703.07     3774.30     50.06 o
  15   0  10     2264.60     2023.13     54.93 o
  16   0  10      482.90      496.79     41.74 o
  17   0  10      702.81      705.84     45.60 o
  18   0  10     1029.79      978.67     49.95 o
 -18   1  10      201.66      203.34     51.50 o
 -17   1  10        0.52        0.72     39.06 o
 -16   1  10      511.59      529.40     59.86 o
 -15   1  10      910.08      997.75     34.95 o
 -14   1  10      989.51      887.04     62.63 o
 -13   1  10     1028.96     1004.42     47.47 o
 -12   1  10     1058.77     1067.66     54.87 o
 -11   1  10      134.92      109.98     18.67 o
 -10   1  10      137.81      182.80     16.52 o
  -9   1  10      393.27      333.91     19.95 o
  -8   1  10      599.15      502.42     26.28 o
  -7   1  10      165.90      156.12     20.84 o
  -6   1  10     2141.72     1943.70     34.45 o
  -5   1  10     4660.85     5148.33     36.44 o
  -4   1  10     4453.45     4478.53     52.21 o
  -3   1  10     1886.73     1857.29     51.75 o
  -2   1  10      117.33      147.22     13.33 o
  -1   1  10       49.62       35.86     14.79 o
   0   1  10     1311.43     1226.78     27.73 o
   1   1  10     3668.67     3810.61     63.76 o
   2   1  10      546.57      546.81     20.31 o
   3   1  10     6975.75     7387.05     87.76 o
   4   1  10     1388.79     1548.04     15.01 o
   5   1  10       73.52       74.07      9.54 o
   6   1  10        0.90       22.62     10.14 o
   7   1  10     2252.77     2339.88     19.21 o
   8   1  10       68.81       82.14     11.12 o
   9   1  10     1464.02     1420.48     17.13 o
  10   1  10      292.27      238.54     12.50 o
  11   1  10     4889.48     5120.13     80.39 o
  12   1  10       35.46       38.46     16.99 o
  13   1  10       91.59       55.31     19.93 o
  14   1  10     1576.34     1487.59     28.12 o
  15   1  10      232.61      233.78     26.41 o
  16   1  10      147.79      124.09     33.88 o
  17   1  10      434.67      396.43     36.51 o
  18   1  10       25.26       29.17     43.27 o
 -18   2  10      752.52      613.62     54.74 o
 -17   2  10     1889.08     1924.04     60.96 o
 -16   2  10       69.05       55.00     43.54 o
 -15   2  10      865.49      830.61     45.69 o
 -14   2  10      603.27      596.40     30.50 o
 -13   2  10     2491.85     2635.25     34.79 o
 -12   2  10     2982.56     3130.30     54.70 o
 -11   2  10     4868.01     4792.20     60.47 o
 -10   2  10    12042.82    12102.70    130.11 o
  -9   2  10     1705.10     1595.53     43.17 o
  -8   2  10    15808.87    16096.45    129.19 o
  -7   2  10     2246.05     2316.89     23.85 o
  -6   2  10    19944.41    21450.84    159.66 o
  -5   2  10     1005.74     1108.17     38.07 o
  -4   2  10    21947.73    24129.17    281.28 o
  -3   2  10     6973.84     6884.68     49.43 o
  -2   2  10      215.63      140.71     13.47 o
  -1   2  10    28816.66    31714.98     84.75 o
   0   2  10     4542.74     4797.96    103.26 o
   1   2  10    17551.84    18648.88     62.48 o
   2   2  10     1493.80     1467.29     29.95 o
   3   2  10     9723.05     9652.96     62.65 o
   4   2  10       25.43       29.32     11.08 o
   5   2  10     8240.03     8462.36     81.87 o
   6   2  10     6625.03     6561.14     70.94 o
   7   2  10     5930.15     6073.52     57.55 o
   8   2  10     6263.33     6286.12     39.67 o
   9   2  10     2440.99     2389.00     24.65 o
  10   2  10    14408.77    15115.44    157.95 o
  11   2  10        0.80       12.13     20.09 o
  12   2  10     5602.43     5591.93     50.37 o
  13   2  10     1091.30     1034.20     43.96 o
  14   2  10     2173.93     2212.92     37.09 o
  15   2  10      294.49      260.73     26.96 o
  16   2  10      431.12      400.94     35.65 o
  17   2  10      600.39      604.91     37.53 o
  18   2  10      597.60      537.56     52.87 o
 -18   3  10      871.52      826.90     54.77 o
 -17   3  10       43.46       14.33     50.55 o
 -16   3  10     1025.23     1041.94     37.27 o
 -15   3  10     1765.05     1637.39     49.42 o
 -14   3  10     2688.36     2760.61     38.67 o
 -13   3  10     4329.87     4319.06     45.22 o
 -12   3  10     4144.78     4361.09     66.92 o
 -11   3  10    11390.34    11807.79    109.80 o
 -10   3  10     1120.51     1039.46     20.57 o
  -9   3  10     9179.77     9007.32     91.80 o
  -8   3  10     1771.60     1721.71     42.31 o
  -7   3  10     3980.50     3864.64     37.40 o
  -6   3  10       48.17       32.62     11.62 o
  -5   3  10     5920.18     6003.54     58.26 o
  -4   3  10    10262.22    10713.10    131.28 o
  -3   3  10     1910.96     1917.20     36.21 o
  -2   3  10    12476.73    11804.62    163.05 o
  -1   3  10    18397.13    19120.85    194.04 o
   0   3  10    35128.55    36433.03    455.48 o
   1   3  10    15444.50    16791.53    213.42 o
   2   3  10    19618.39    20405.23    158.32 o
   3   3  10     1579.77     1747.82     23.54 o
   4   3  10    19823.65    20956.25    209.92 o
   5   3  10     4954.28     5083.30     68.11 o
   6   3  10    15599.37    16167.18     78.12 o
   7   3  10     8329.08     8559.31     67.68 o
   8   3  10     1019.12      933.98     16.57 o
   9   3  10     7106.17     7048.83     69.41 o
  10   3  10     3549.12     3644.22     75.26 o
  11   3  10    18730.81    19578.51    126.73 o
  12   3  10      698.98      592.85     22.69 o
  13   3  10     4576.56     4843.53    103.17 o
  14   3  10       51.05       54.58     26.77 o
  15   3  10     2043.39     1909.40     36.66 o
  16   3  10     3610.64     3900.20     50.90 o
  17   3  10     1042.94     1138.75     51.97 o
 -17   4  10        0.51        7.80     41.27 o
 -16   4  10        3.83       22.98     37.93 o
 -15   4  10      341.91      351.19     34.53 o
 -14   4  10      753.48      714.21     34.01 o
 -13   4  10      379.45      363.03     24.93 o
 -12   4  10     1211.66     1151.23     27.90 o
 -11   4  10        2.36       -6.14     21.86 o
 -10   4  10     8126.08     8193.27     95.97 o
  -9   4  10        1.39       12.08     16.67 o
  -8   4  10      432.86      451.35     13.14 o
  -7   4  10     1272.02     1396.35     21.61 o
  -6   4  10     4828.91     4866.60     37.59 o
  -5   4  10      563.96      487.90     13.52 o
  -4   4  10    11138.72    11360.31    121.48 o
  -3   4  10     5744.01     5758.43     57.29 o
  -2   4  10      196.86      163.30      9.42 o
  -1   4  10     6503.79     6517.10     54.54 o
   0   4  10      896.52      882.49     18.16 o
   1   4  10       12.79       30.66     13.16 o
   2   4  10        2.18       -3.82     16.55 o
   3   4  10     2815.58     2867.77     40.13 o
   4   4  10      187.16      182.88     16.29 o
   5   4  10     4523.36     4572.67     88.13 o
   6   4  10      135.89      126.63     11.40 o
   7   4  10     4143.94     4182.79     34.79 o
   8   4  10      724.84      647.02     15.64 o
   9   4  10      272.08      228.95     15.64 o
  10   4  10       75.53       73.18     20.72 o
  11   4  10     1719.70     1631.86     30.42 o
  12   4  10        6.85       29.59     24.23 o
  13   4  10     2954.82     2833.36     52.59 o
  14   4  10      158.79      107.48     28.02 o
  15   4  10      543.27      463.80     30.28 o
  16   4  10      335.55      257.40     39.51 o
  17   4  10       40.84       36.75     43.66 o
 -16   5  10     3347.14     3596.20    106.11 o
 -15   5  10     2562.58     2676.77     62.14 o
 -14   5  10      606.58      561.02     49.71 o
 -13   5  10     1671.63     1625.10     33.48 o
 -12   5  10       44.62       30.82     25.08 o
 -11   5  10     2479.81     2463.25     47.41 o
 -10   5  10       86.95       68.96     22.60 o
  -9   5  10     8040.94     8216.74     57.37 o
  -8   5  10     1495.11     1428.55     53.88 o
  -7   5  10     1575.24     1665.97     38.10 o
  -6   5  10     1549.66     1624.13     31.62 o
  -5   5  10      980.92      953.81     19.96 o
  -4   5  10     2491.74     2529.55     34.79 o
  -3   5  10       46.13       44.17     11.44 o
  -2   5  10     6061.60     6191.87     39.60 o
  -1   5  10      326.67      399.77     14.22 o
   0   5  10    23696.59    25319.95    164.02 o
   1   5  10     1224.09     1308.13     21.81 o
   2   5  10      385.75      321.49     17.57 o
   3   5  10      274.24      282.83     17.37 o
   4   5  10      725.78      679.04     19.09 o
   5   5  10       15.42       14.54     17.19 o
   6   5  10     6015.76     5803.60    176.71 o
   7   5  10     1215.12     1193.96     29.44 o
   8   5  10      979.44     1023.27     44.09 o
   9   5  10      722.71      792.93     29.92 o
  10   5  10       87.23       71.83     28.92 o
  11   5  10     2821.72     2973.19     51.24 o
  12   5  10       79.04       34.85     32.67 o
  13   5  10     1067.42      942.02     35.95 o
  14   5  10        0.57       11.78     36.61 o
  15   5  10     2906.15     2993.76     82.29 o
  16   5  10      264.00      267.45     42.84 o
 -15   6  10      442.15      450.41     41.37 o
 -14   6  10      267.68      212.42     32.46 o
 -13   6  10      906.53      869.50     30.69 o
 -12   6  10       25.00       16.57     28.23 o
 -11   6  10        6.97       18.33     26.78 o
 -10   6  10     1525.47     1449.50     30.68 o
  -9   6  10     1654.69     1524.12     56.57 o
  -8   6  10      665.58      654.36     23.23 o
  -7   6  10     1401.20     1315.06     23.93 o
  -6   6  10     1167.79     1184.86     22.63 o
  -5   6  10      634.13      684.17     15.30 o
  -4   6  10     1085.27     1156.38     26.92 o
  -3   6  10        1.75       11.82     16.59 o
  -2   6  10      237.60      229.61     16.48 o
  -1   6  10      171.55      134.39     16.85 o
   0   6  10      367.86      309.98     17.47 o
   1   6  10      306.84      270.34     17.07 o
   2   6  10      451.25      450.17     20.58 o
   3   6  10      858.04      855.64     23.15 o
   4   6  10     2438.20     2475.28     35.13 o
   5   6  10     2803.51     2576.12    188.46 o
   6   6  10      174.46      175.41     31.84 o
   7   6  10     3009.09     2941.14     59.52 o
   8   6  10        9.18       26.96     34.42 o
   9   6  10       50.86       46.75     31.51 o
  10   6  10      304.98      317.17     33.82 o
  11   6  10      181.86      166.23     34.22 o
  12   6  10      565.75      561.27     35.71 o
  13   6  10       31.09       28.25     39.27 o
  14   6  10      600.98      507.09     40.48 o
  15   6  10      165.66      128.57     44.50 o
 -14   7  10      653.87      655.80     66.67 o
 -13   7  10      310.18      275.07     39.85 o
 -12   7  10       39.17       49.22     38.07 o
 -11   7  10     3161.36     3364.26    153.92 o
 -10   7  10      112.93      128.69     32.70 o
  -9   7  10     7813.11     8158.77    140.72 o
  -8   7  10      680.47      579.68     30.42 o
  -7   7  10     4357.55     4639.47    101.28 o
  -6   7  10      794.82      743.31     23.83 o
  -5   7  10     2320.93     2444.19     35.35 o
  -4   7  10     2557.85     2666.83     65.33 o
  -3   7  10      360.59      366.77     18.26 o
  -2   7  10     1136.03     1186.87     40.98 o
  -1   7  10      510.87      499.89     19.65 o
   0   7  10     2653.72     2724.79     68.31 o
   1   7  10      203.12      169.62     24.03 o
   2   7  10     6936.62     7169.38    105.61 o
   3   7  10       84.00       54.49     26.28 o
   4   7  10     6099.70     6351.72    118.77 o
   5   7  10       19.69       19.21     36.54 o
   6   7  10     2851.98     3018.36     63.35 o
   7   7  10       18.92       13.29     38.94 o
   8   7  10      137.23      138.58     38.67 o
   9   7  10      645.45      565.21     42.53 o
  10   7  10     1105.36     1093.37     47.63 o
  11   7  10     2310.17     2418.00     64.54 o
  12   7  10        1.40        6.12     39.86 o
  13   7  10     1865.52     1949.39     70.55 o
 -12   8  10     5345.76     5540.42    177.84 o
 -11   8  10      229.65      164.95     50.41 o
 -10   8  10     4437.82     4501.04     81.58 o
  -9   8  10       12.05       46.37     47.27 o
  -8   8  10     3720.30     3788.52     60.65 o
  -7   8  10      944.23      929.21     46.10 o
  -6   8  10     5332.54     5602.78    257.04 o
  -5   8  10     5551.02     5815.25    188.19 o
  -4   8  10     3519.96     3424.02     46.65 o
  -3   8  10     6571.94     7044.85     76.42 o
  -2   8  10     1483.43     1475.75     38.14 o
  -1   8  10     4440.00     4410.15     98.25 o
   0   8  10      578.51      520.97     26.74 o
   1   8  10     4551.80     4486.61     77.29 o
   2   8  10       68.80       73.24     26.39 o
   3   8  10      996.84      972.70     29.26 o
   4   8  10     1149.33     1205.62     31.39 o
   5   8  10      153.28      143.68     28.10 o
   6   8  10      981.26     1014.60     36.55 o
   7   8  10     1063.58     1141.35     61.43 o
   8   8  10     1698.74     1808.29     49.74 o
   9   8  10      960.91      928.67     64.75 o
  10   8  10     3006.00     3154.04     74.39 o
  11   8  10      449.00      457.38     52.73 o
  -9   9  10      549.36      408.74     43.02 o
  -8   9  10      514.58      429.80     41.36 o
  -7   9  10      816.87      740.04     51.74 o
  -6   9  10      918.71      935.45     66.47 o
  -5   9  10      883.86      915.62     37.93 o
  -4   9  10      224.67      255.61     31.91 o
  -3   9  10      745.44      779.27     30.89 o
  -2   9  10       15.44       17.79     31.45 o
  -1   9  10      340.31      278.73     35.61 o
   0   9  10       44.74       57.53     35.82 o
   1   9  10      165.82      158.33     36.62 o
   2   9  10       68.27       49.84     30.89 o
   3   9  10      945.37      890.86     31.59 o
   4   9  10       32.93       36.27     31.60 o
   5   9  10      424.65      393.71     32.33 o
   6   9  10      526.29      502.28     33.06 o
   7   9  10      229.57      193.39     34.26 o
   8   9  10      482.37      497.19     52.21 o
   9   9  10      137.18      129.09     55.03 o
  -6  10  10     1326.69     1359.94     46.78 o
  -5  10  10      782.18      716.61     45.63 o
  -4  10  10     1142.66     1183.86     43.62 o
  -3  10  10     1504.98     1478.20     46.91 o
  -2  10  10      723.63      722.46     43.28 o
  -1  10  10     1079.34     1109.43     50.73 o
   0  10  10      616.89      697.86     42.34 o
   1  10  10     1579.23     1608.64     47.25 o
   2  10  10       45.18       42.25     42.99 o
   3  10  10     2378.21     2656.56     66.08 o
   4  10  10      898.23      925.27     63.29 o
   5  10  10     1052.81     1070.19     45.20 o
 -18   1  11     2965.97     3350.74    102.86 o
 -17   1  11      190.76      156.94     35.59 o
 -16   1  11     3119.34     3122.99     66.60 o
 -15   1  11      978.72     1023.41     31.64 o
 -14   1  11     1067.31     1211.04     35.71 o
 -13   1  11       17.18        1.56     26.48 o
 -12   1  11      368.75      332.89     28.17 o
 -11   1  11     3649.39     3618.83     53.17 o
 -10   1  11       40.32       53.19     21.92 o
  -9   1  11    14646.19    14711.85    167.97 o
  -8   1  11      406.76      377.96     20.19 o
  -7   1  11     9633.31     9388.82    118.44 o
  -6   1  11     3542.50     3859.82     52.94 o
  -5   1  11    14171.55    14939.93     61.40 o
  -4   1  11     1782.23     1860.26     26.81 o
  -3   1  11    15848.77    17329.17    104.12 o
  -2   1  11     2522.73     2386.53     94.44 o
  -1   1  11     2416.07     2215.39     26.29 o
   0   1  11    16253.92    17056.52    123.47 o
   1   1  11      266.69      223.32     10.90 o
   2   1  11    27653.42    29964.32    253.28 o
   3   1  11     1286.92     1281.34     21.33 o
   4   1  11    33342.42    35771.34    271.24 o
   5   1  11      276.12      291.80      9.80 o
   6   1  11    23030.72    25115.47    188.55 o
   7   1  11     5811.62     6329.90     50.87 o
   8   1  11     1242.49     1166.34     16.63 o
   9   1  11     7338.20     7463.83     64.71 o
  10   1  11     1020.17      973.44     16.15 o
  11   1  11     8170.75     8684.49     69.24 o
  12   1  11     2530.81     2460.72     51.00 o
  13   1  11     8890.89     9325.70     59.64 o
  14   1  11       21.43       10.63     22.62 o
  15   1  11     4545.39     4646.05     51.57 o
  16   1  11      217.50      152.73     35.04 o
  17   1  11     1447.27     1440.38     43.55 o
  18   1  11      408.67      363.58     41.92 o
 -18   2  11        7.60      -10.20     55.47 o
 -17   2  11       16.11       64.26     50.38 o
 -16   2  11     1375.45     1342.89     76.08 o
 -15   2  11     1412.60     1369.33     48.87 o
 -14   2  11      967.13      927.71     36.32 o
 -13   2  11     2539.70     2546.35     34.80 o
 -12   2  11     2689.15     2653.14     39.20 o
 -11   2  11      244.51      266.01     20.99 o
 -10   2  11      490.64      404.25     17.10 o
  -9   2  11      672.68      746.58     29.04 o
  -8   2  11      663.37      639.52     34.89 o
  -7   2  11     4016.50     4150.87     40.77 o
  -6   2  11      262.37      271.73     11.07 o
  -5   2  11      105.11      114.63     12.39 o
  -4   2  11      318.52      410.06     15.21 o
  -3   2  11     7738.45     8088.47     61.06 o
  -2   2  11      446.71      360.51     15.15 o
  -1   2  11     8938.65     9450.18    156.84 o
   0   2  11     1152.47      843.94     17.81 o
   1   2  11     5289.43     5249.59     52.57 o
   2   2  11    18022.43    19619.69    125.27 o
   3   2  11    18160.49    19421.15    236.84 o
   4   2  11     4385.88     4497.43     28.43 o
   5   2  11    14525.84    15795.33    139.56 o
   6   2  11     2446.50     2385.48     32.94 o
   7   2  11     5549.95     5506.56     46.87 o
   8   2  11     2480.04     2422.08     25.95 o
   9   2  11     7237.52     7537.54     53.70 o
  10   2  11     5503.80     5834.66     43.77 o
  11   2  11     7976.85     8357.02     71.46 o
  12   2  11     4291.09     4458.00     89.73 o
  13   2  11     1522.10     1492.13     31.01 o
  14   2  11      850.61      827.71     26.97 o
  15   2  11      583.63      579.69     27.85 o
  16   2  11      392.74      327.50     30.14 o
  17   2  11     2411.54     2646.40     79.08 o
 -18   3  11      974.32     1044.85    107.21 o
 -17   3  11      258.17      237.72     50.32 o
 -16   3  11      336.20      308.19     47.31 o
 -15   3  11      189.14      202.13     33.64 o
 -14   3  11      147.83      109.75     31.39 o
 -13   3  11      462.70      443.54     23.33 o
 -12   3  11      388.86      362.12     19.64 o
 -11   3  11     4613.60     4715.90     44.59 o
 -10   3  11      918.20      896.24     20.78 o
  -9   3  11    14242.71    14743.97    154.66 o
  -8   3  11      847.10      765.49     16.62 o
  -7   3  11     3458.69     3287.15     33.63 o
  -6   3  11      225.59      230.75     11.75 o
  -5   3  11     1672.05     1649.63     34.70 o
  -4   3  11     1778.30     1603.36     27.58 o
  -3   3  11     4033.14     4379.42     52.85 o
  -2   3  11     6961.78     6602.50    171.35 o
  -1   3  11      488.26      591.12     17.14 o
   0   3  11     7078.44     6973.74     76.02 o
   1   3  11      113.23      102.36     18.20 o
   2   3  11     2301.13     2134.90     25.98 o
   3   3  11      951.32     1005.64     19.93 o
   4   3  11      435.34      452.94     20.62 o
   5   3  11     1433.43     1520.78     28.88 o
   6   3  11     1267.10     1134.81     20.82 o
   7   3  11     2186.31     2045.60     23.26 o
   8   3  11      707.82      685.80     19.85 o
   9   3  11     5308.15     5323.13     56.10 o
  10   3  11      124.36      149.09     17.22 o
  11   3  11     5800.47     5577.50     42.47 o
  12   3  11      110.41      108.66     23.56 o
  13   3  11     1932.17     1995.50     35.18 o
  14   3  11      145.63      112.32     26.63 o
  15   3  11       17.32       22.49     29.54 o
  16   3  11      514.23      479.65     32.17 o
  17   3  11       23.21       65.43     40.93 o
 -17   4  11     3555.27     3722.26    106.75 o
 -16   4  11     1154.64     1103.07     38.84 o
 -15   4  11     1501.63     1387.17     68.03 o
 -14   4  11     2085.39     2107.72     36.67 o
 -13   4  11     1774.28     1753.40     33.09 o
 -12   4  11     4701.31     4493.71    102.87 o
 -11   4  11        8.63      -14.65     21.56 o
 -10   4  11     7606.08     7950.91     75.32 o
  -9   4  11      700.97      671.74     23.57 o
  -8   4  11     9046.75     9364.43    108.35 o
  -7   4  11       36.87       18.29     13.61 o
  -6   4  11     1865.09     1780.15     28.89 o
  -5   4  11     2140.62     2039.96     20.63 o
  -4   4  11       23.67       18.97     10.88 o
  -3   4  11     2333.19     2079.72     20.26 o
  -2   4  11     3459.15     3478.04     31.98 o
  -1   4  11    14229.31    15030.61    110.92 o
   0   4  11       80.30       89.44     12.13 o
   1   4  11    14775.06    14608.04    164.94 o
   2   4  11      283.34      247.73     17.33 o
   3   4  11     9607.23    10160.13    113.12 o
   4   4  11        2.56       -7.19     16.81 o
   5   4  11     3610.06     3534.66     51.39 o
   6   4  11     1407.87     1350.69     28.57 o
   7   4  11     3620.93     3533.64     26.97 o
   8   4  11     4473.19     4457.87     55.36 o
   9   4  11     3150.58     3226.84     30.16 o
  10   4  11     6978.59     7518.16    116.83 o
  11   4  11      310.63      347.74     22.47 o
  12   4  11     5790.04     5815.22     70.18 o
  13   4  11      458.72      424.07     35.28 o
  14   4  11     2284.71     2480.65     49.82 o
  15   4  11       30.19       30.61     38.48 o
  16   4  11     2762.77     2889.10    101.36 o
 -16   5  11      290.10      332.80     52.03 o
 -15   5  11      700.89      664.50     31.78 o
 -14   5  11       87.26       64.31     29.42 o
 -13   5  11       65.15       39.36     27.51 o
 -12   5  11      155.61      105.50     26.83 o
 -11   5  11      263.71      274.28     23.93 o
 -10   5  11      912.54      952.86     27.06 o
  -9   5  11      507.02      534.06     23.84 o
  -8   5  11     2187.69     2024.08     30.19 o
  -7   5  11      160.00      180.62     15.30 o
  -6   5  11      555.83      584.92     19.53 o
  -5   5  11     1024.08     1011.33     18.80 o
  -4   5  11      695.92      697.42     13.83 o
  -3   5  11      320.94      293.52     13.10 o
  -2   5  11     2748.62     2757.95     47.21 o
  -1   5  11      143.10      146.07     15.76 o
   0   5  11     1050.06     1034.03     37.36 o
   1   5  11     1348.28     1275.51     20.05 o
   2   5  11        1.85        3.04     17.79 o
   3   5  11     2201.43     2223.64     30.41 o
   4   5  11     1780.49     1680.73     31.15 o
   5   5  11      383.50      364.46     18.80 o
   6   5  11     2709.49     2674.15     45.09 o
   7   5  11       33.35       35.57     20.48 o
   8   5  11     3133.72     2829.91     74.54 o
   9   5  11      358.75      301.23     27.85 o
  10   5  11      169.71      119.97     29.59 o
  11   5  11      772.18      691.16     49.43 o
  12   5  11     1035.24      981.74     35.56 o
  13   5  11      136.31      119.77     35.51 o
  14   5  11      675.91      594.60     37.10 o
  15   5  11     1220.79     1136.78     45.00 o
  16   5  11      451.98      426.54     44.32 o
 -15   6  11     3657.97     3935.06    130.69 o
 -14   6  11        1.14       28.86     38.78 o
 -13   6  11     4383.74     4579.17    122.72 o
 -12   6  11     1400.16     1530.09     81.27 o
 -11   6  11      846.09      772.91     32.27 o
 -10   6  11     8984.49     8961.33    113.98 o
  -9   6  11      829.57      747.94     24.00 o
  -8   6  11    21403.49    22417.10    139.28 o
  -7   6  11       54.92       63.48     19.38 o
  -6   6  11     7062.39     7424.99     88.57 o
  -5   6  11       20.71       32.75     16.62 o
  -4   6  11     2667.38     2853.01     38.59 o
  -3   6  11      510.33      438.88     16.87 o
  -2   6  11     4929.74     5083.83     52.97 o
  -1   6  11     6539.45     6829.16     76.87 o
   0   6  11       11.74        6.44     17.22 o
   1   6  11     5743.25     6027.82     76.63 o
   2   6  11       41.90       28.50     17.48 o
   3   6  11    11224.92    12035.12    138.95 o
   4   6  11       80.83       52.97     20.28 o
   5   6  11     6270.62     6478.98     81.87 o
   6   6  11        1.07        7.10     34.49 o
   7   6  11     4226.58     4431.86     71.58 o
   8   6  11       15.88       22.08     35.65 o
   9   6  11      256.51      225.52     37.56 o
  10   6  11     1069.32     1034.98     37.65 o
  11   6  11      261.72      229.73     34.06 o
  12   6  11     2305.05     2445.76     51.64 o
  13   6  11      200.25      193.38     39.38 o
  14   6  11     2948.69     3490.19     93.82 o
 -14   7  11     2941.87     3213.15    167.21 o
 -13   7  11     1161.17     1215.32     67.50 o
 -12   7  11     3521.43     3842.51     76.07 o
 -11   7  11     1626.10     1348.82     50.93 o
 -10   7  11     2490.66     2588.54     88.31 o
  -9   7  11     4087.14     4088.71    134.17 o
  -8   7  11     1395.00     1350.90     48.92 o
  -7   7  11     3744.54     3640.06    232.46 o
  -6   7  11      261.68      336.53     30.93 o
  -5   7  11     7418.02     7702.47     79.11 o
  -4   7  11     4452.75     4477.55     52.13 o
  -3   7  11     3071.52     3166.77     46.97 o
  -2   7  11      608.31      636.77     31.41 o
  -1   7  11     7511.96     7940.18    113.27 o
   0   7  11     1354.16     1382.07     24.43 o
   1   7  11      417.63      414.85     26.50 o
   2   7  11     3525.40     3762.40     40.29 o
   3   7  11      613.77      637.00     27.12 o
   4   7  11      942.42     1036.18     31.93 o
   5   7  11     1304.41     1374.69     84.36 o
   6   7  11     3058.31     3355.03     66.59 o
   7   7  11      960.15      934.69     43.58 o
   8   7  11     2219.53     2243.60     58.90 o
   9   7  11     1585.82     1479.07     51.89 o
  10   7  11     1175.72     1232.05     50.16 o
  11   7  11     2687.26     2827.76    114.05 o
  12   7  11      214.57      242.40     42.06 o
  13   7  11     1030.76     1084.07     43.38 o
 -12   8  11      687.36      529.15     55.03 o
 -11   8  11      730.81      708.61     51.70 o
 -10   8  11       96.37      136.97     50.39 o
  -9   8  11      425.30      384.15     38.41 o
  -8   8  11      167.53      150.35     38.08 o
  -7   8  11      509.39      383.64     45.03 o
  -6   8  11      281.30      266.96     42.96 o
  -5   8  11        7.45       35.64     29.75 o
  -4   8  11       13.12       38.33     27.78 o
  -3   8  11      750.07      748.30     29.13 o
  -2   8  11      342.97      328.64     28.28 o
  -1   8  11     1003.48      973.85     29.21 o
   0   8  11     1826.09     1845.12     35.07 o
   1   8  11       84.66       82.00     27.62 o
   2   8  11      259.98      290.98     26.96 o
   3   8  11      504.54      442.89     30.98 o
   4   8  11      311.78      337.15     52.83 o
   5   8  11        5.56       35.23     32.27 o
   6   8  11      287.29      205.90     43.15 o
   7   8  11        6.14        8.09     42.66 o
   8   8  11       86.77       85.12     46.16 o
   9   8  11       10.44       16.32     50.73 o
  10   8  11        0.60        7.39     51.19 o
  11   8  11        6.90       23.62     55.38 o
  -9   9  11     3435.84     3391.83    138.41 o
  -8   9  11      190.21      166.64     42.70 o
  -7   9  11     1056.90      974.01     94.67 o
  -6   9  11      775.65      809.40     42.41 o
  -5   9  11     2318.91     2270.46     73.39 o
  -4   9  11     5495.54     5799.63     77.53 o
  -3   9  11     1425.56     1457.97     35.96 o
  -2   9  11     4986.05     5318.49     64.47 o
  -1   9  11     1298.53     1240.42     40.71 o
   0   9  11     3732.46     4012.57     63.13 o
   1   9  11      282.23      259.57     37.03 o
   2   9  11     2844.84     2632.87     70.85 o
   3   9  11      298.89      317.96     37.99 o
   4   9  11      280.86      263.41     38.55 o
   5   9  11     1131.18     1145.22     46.56 o
   6   9  11      224.48      253.54     40.03 o
   7   9  11     1809.22     1980.87     57.80 o
   8   9  11       19.96       -3.09     53.83 o
   9   9  11     1358.00     1383.67     58.02 o
  -5  10  11     1368.51     1353.58     48.24 o
  -4  10  11      980.34     1012.80     67.29 o
  -3  10  11      526.58      553.45     44.88 o
  -2  10  11       25.02       46.28     42.81 o
  -1  10  11        4.28       48.24     45.29 o
   0  10  11     1566.40     1634.86     48.67 o
   1  10  11       51.21       58.35     47.65 o
   2  10  11     2239.14     2298.06    196.06 o
   3  10  11       34.95       51.26     44.31 o
   4  10  11     1676.23     1786.74     58.84 o
 -18   0  12      125.20      175.07     56.70 o
 -17   0  12     5350.72     6136.55    137.51 o
 -16   0  12       95.07      100.66     46.11 o
 -15   0  12     2451.12     2349.66    164.79 o
 -14   0  12      458.34      400.19     39.78 o
 -13   0  12      105.98      137.64     39.38 o
 -12   0  12      381.97      397.83     34.47 o
 -11   0  12     2491.03     2599.39    104.86 o
 -10   0  12    12657.99    12470.54    127.77 o
  -9   0  12    12822.32    12947.23    516.89 o
  -8   0  12    13374.52    13269.98    264.50 o
  -7   0  12     4185.16     4109.43    115.38 o
  -6   0  12     4291.92     4065.34     51.29 o
  -5   0  12        7.13       -4.68     26.95 o
  -4   0  12    10679.81    11005.52    192.19 o
  -3   0  12    14025.22    16068.52    127.84 o
  -2   0  12    12749.71    12893.10    229.79 o
  -1   0  12     9693.69    10544.22    116.82 o
   0   0  12      727.45      703.86     22.18 o
   1   0  12    66895.89    78338.40    404.19 o
   2   0  12     1587.95     1714.34     26.26 o
   3   0  12    18656.91    19678.77    308.33 o
   4   0  12     5508.09     5950.59    170.62 o
   5   0  12    20180.60    21491.43    138.55 o
   6   0  12       31.51       40.10     15.27 o
   7   0  12    11356.22    11711.09    150.17 o
   8   0  12     1584.14     1531.62     27.98 o
   9   0  12      563.70      580.79     21.97 o
  10   0  12      673.50      621.50     23.25 o
  11   0  12     3777.13     3348.65     38.57 o
  12   0  12     3907.20     3813.55     48.65 o
  13   0  12       40.65       10.77     27.61 o
  14   0  12    12039.02    12712.81    204.53 o
  15   0  12      685.45      685.37     40.60 o
  16   0  12     4965.60     5225.01     85.62 o
  17   0  12      218.22      167.58     47.09 o
  18   0  12      266.52      325.12     52.10 o
 -18   1  12      401.67      519.37     59.97 o
 -17   1  12      471.20      454.99     53.93 o
 -16   1  12       24.19       64.26     33.95 o
 -15   1  12     2128.88     2255.45     41.04 o
 -14   1  12       29.06       30.74     29.99 o
 -13   1  12     1383.49     1273.87     31.53 o
 -12   1  12      732.96      759.41     22.53 o
 -11   1  12      745.52      705.46     33.33 o
 -10   1  12      775.29      764.18     23.65 o
  -9   1  12        2.91       35.83     21.91 o
  -8   1  12     1474.50     1339.64     25.92 o
  -7   1  12       40.37       72.71     19.91 o
  -6   1  12     3483.28     3354.27     39.90 o
  -5   1  12       97.17       56.31     17.76 o
  -4   1  12    16030.15    17604.70    145.54 o
  -3   1  12       65.67      125.02     16.59 o
  -2   1  12     6974.41     7308.81     93.10 o
  -1   1  12     1535.51     1508.39     62.82 o
   0   1  12     7010.97     7647.27     70.99 o
   1   1  12        4.37        9.00      9.20 o
   2   1  12       36.56       45.70     10.26 o
   3   1  12     7930.46     8580.07     78.62 o
   4   1  12      469.93      436.48     17.84 o
   5   1  12     3960.53     4346.64     39.44 o
   6   1  12      483.00      489.22     11.50 o
   7   1  12      348.80      391.23     11.40 o
   8   1  12     1949.27     1928.96     19.37 o
   9   1  12      620.58      551.76     13.71 o
  10   1  12     1787.03     1786.64     20.46 o
  11   1  12      499.11      525.69     14.62 o
  12   1  12       55.73       79.33     19.74 o
  13   1  12       17.36       50.92     21.33 o
  14   1  12      177.55      111.80     23.00 o
  15   1  12      238.22      224.80     27.62 o
  16   1  12       47.26       33.14     35.98 o
  17   1  12      114.55      113.32     39.18 o
 -18   2  12      277.41      273.70     46.30 o
 -17   2  12     3979.38     4357.08     98.27 o
 -16   2  12       37.71       79.18     39.46 o
 -15   2  12     2447.86     2549.14     47.64 o
 -14   2  12        1.54       17.81     29.00 o
 -13   2  12       88.49       88.67     22.01 o
 -12   2  12       12.61        7.77     20.74 o
 -11   2  12     2792.83     2968.06     33.54 o
 -10   2  12     8167.90     8184.11    127.39 o
  -9   2  12     3950.89     3619.08     71.10 o
  -8   2  12    13089.48    12816.31    139.65 o
  -7   2  12     6783.75     6956.79     80.88 o
  -6   2  12     7516.53     7129.99     57.44 o
  -5   2  12      450.13      454.80     15.71 o
  -4   2  12    20616.86    22093.17    303.24 o
  -3   2  12       16.39       22.87     13.18 o
  -2   2  12    23184.74    25772.96    207.57 o
  -1   2  12     1096.80     1030.23     20.38 o
   0   2  12     4241.59     4547.81     48.58 o
   1   2  12     3888.70     3942.77     32.66 o
   2   2  12     6843.93     6965.49     65.17 o
   3   2  12    22805.24    23656.68    264.19 o
   4   2  12    16134.04    17507.98    240.71 o
   5   2  12     9583.71    10192.97     88.38 o
   6   2  12       34.53       25.98     12.30 o
   7   2  12     5232.86     5204.54     38.25 o
   8   2  12     1132.87     1015.70     21.24 o
   9   2  12     2954.91     2967.05     47.76 o
  10   2  12     3438.35     3628.94     56.67 o
  11   2  12     6366.99     6518.18     56.67 o
  12   2  12     8227.79     8351.52    190.11 o
  13   2  12     1986.64     2006.86     35.16 o
  14   2  12     4937.30     5177.72     80.89 o
  15   2  12      430.51      324.79     28.15 o
  16   2  12     2010.23     2134.01     40.24 o
  17   2  12      298.84      183.21     39.67 o
 -17   3  12      186.91      175.63     52.56 o
 -16   3  12     1809.68     1837.61     59.04 o
 -15   3  12      843.46      821.14     43.62 o
 -14   3  12     5067.24     5227.90    121.91 o
 -13   3  12      614.60      601.79     23.77 o
 -12   3  12     3629.04     3849.83     38.87 o
 -11   3  12     4644.15     4614.01     55.92 o
 -10   3  12     2239.83     2209.18     46.44 o
  -9   3  12    11283.91    11967.34    107.75 o
  -8   3  12      523.22      452.41     13.52 o
  -7   3  12     2009.63     1929.76     44.27 o
  -6   3  12     1980.93     1954.43     23.72 o
  -5   3  12      873.36      651.02     13.05 o
  -4   3  12      859.33      898.46     17.23 o
  -3   3  12     6232.35     6455.37     63.16 o
  -2   3  12      285.98      266.57     12.41 o
  -1   3  12    12886.78    12516.27     93.39 o
   0   3  12    17588.22    19201.19    225.65 o
   1   3  12     6799.28     6554.59     43.30 o
   2   3  12    14167.00    14468.00    136.81 o
   3   3  12    10908.20    12001.17    120.92 o
   4   3  12    10112.70    10667.90     82.57 o
   5   3  12     2607.83     2329.39     31.52 o
   6   3  12     5540.31     5331.52     72.55 o
   7   3  12      890.54      757.55     15.62 o
   8   3  12     6153.34     6178.73     53.63 o
   9   3  12       77.04       81.78     15.46 o
  10   3  12    13839.33    15166.65     95.30 o
  11   3  12     4254.03     4363.67     38.64 o
  12   3  12     4566.71     4620.87     48.31 o
  13   3  12     3902.54     3914.20    104.99 o
  14   3  12     2454.50     2354.42     39.08 o
  15   3  12     3498.62     3497.43     80.74 o
  16   3  12      108.48      107.24     33.26 o
  17   3  12      831.00      796.05     41.81 o
 -17   4  12       39.04       64.38     55.30 o
 -16   4  12      306.42      286.50     57.04 o
 -15   4  12       34.59       35.27     35.83 o
 -14   4  12      368.50      315.61     27.03 o
 -13   4  12      122.51      147.63     26.35 o
 -12   4  12     1163.94     1229.06     31.08 o
 -11   4  12       52.55       24.33     22.78 o
 -10   4  12      651.46      611.83     18.80 o
  -9   4  12     2046.90     1968.40     49.89 o
  -8   4  12      920.10      941.36     25.42 o
  -7   4  12      889.58      960.21     25.26 o
  -6   4  12      826.09      811.85     15.53 o
  -5   4  12      200.29      209.33     12.36 o
  -4   4  12      110.17      110.34     10.82 o
  -3   4  12     2945.31     3116.02     46.24 o
  -2   4  12      638.65      606.41     13.37 o
  -1   4  12     2394.11     2342.78     38.65 o
   0   4  12      103.98      108.49     12.76 o
   1   4  12     5186.27     5134.07     44.44 o
   2   4  12      980.38      947.06     21.33 o
   3   4  12      268.56      267.76     17.68 o
   4   4  12     3287.04     3362.11     55.26 o
   5   4  12     2585.93     2657.75     37.73 o
   6   4  12     4568.15     4420.14    127.71 o
   7   4  12     7218.23     7428.94     38.47 o
   8   4  12     2736.42     2607.85     41.39 o
   9   4  12     2819.85     2644.71     28.34 o
  10   4  12     5477.63     5484.61     48.71 o
  11   4  12      773.22      729.21     23.45 o
  12   4  12     1677.32     1580.24     43.41 o
  13   4  12       72.74       39.78     32.94 o
  14   4  12      220.86      223.22     35.43 o
  15   4  12       33.80       19.00     39.00 o
  16   4  12     1774.74     1936.11     75.57 o
 -16   5  12     4848.40     4999.29     89.36 o
 -15   5  12      730.20      722.08     50.31 o
 -14   5  12     2340.97     2552.29     59.89 o
 -13   5  12     2130.07     1970.63     43.40 o
 -12   5  12     1096.80     1094.79     73.46 o
 -11   5  12     4164.59     4422.15     76.31 o
 -10   5  12      769.97      657.98     23.41 o
  -9   5  12    17748.47    17942.14    114.29 o
  -8   5  12     1837.19     1800.03     28.65 o
  -7   5  12    12810.54    13486.49     72.59 o
  -6   5  12       29.85       15.82     15.09 o
  -5   5  12    14783.05    15468.40    256.99 o
  -4   5  12     2119.51     1944.96     25.30 o
  -3   5  12     1783.53     1790.86     18.41 o
  -2   5  12      209.96      165.52     14.09 o
  -1   5  12       90.51       80.90     14.40 o
   0   5  12     4683.34     4885.15     57.45 o
   1   5  12     3171.71     3115.72     80.75 o
   2   5  12    14422.56    14765.10     70.85 o
   3   5  12       87.56       64.89     18.29 o
   4   5  12    11662.36    12185.42    141.52 o
   5   5  12      121.75       83.59     19.53 o
   6   5  12     5561.15     5788.45     46.49 o
   7   5  12     2178.17     2263.08     31.29 o
   8   5  12      883.37      879.82     38.56 o
   9   5  12     2080.22     1963.25     42.20 o
  10   5  12      615.40      583.18     51.53 o
  11   5  12     4922.79     5426.76     68.03 o
  12   5  12      142.49       71.63     34.79 o
  13   5  12     1459.34     1485.92     43.01 o
  14   5  12      249.98      178.15     38.67 o
  15   5  12     2305.85     2448.53     55.93 o
 -15   6  12      867.80      910.32     50.02 o
 -14   6  12     1607.42     1588.41     83.60 o
 -13   6  12     1336.76     1296.32     71.75 o
 -12   6  12      865.90      874.10     63.17 o
 -11   6  12        2.67       -1.98     32.84 o
 -10   6  12      470.08      396.29     41.43 o
  -9   6  12       63.50       73.51     30.03 o
  -8   6  12      786.03      788.72     29.02 o
  -7   6  12       40.91       34.43     32.11 o
  -6   6  12     1181.44     1101.52     48.94 o
  -5   6  12     4588.04     4485.07     51.41 o
  -4   6  12     1129.03     1085.37     24.65 o
  -3   6  12     1713.94     1660.04     34.31 o
  -2   6  12     1556.73     1574.83     41.07 o
  -1   6  12      191.91      164.41     17.51 o
   0   6  12     1177.28     1160.43     21.44 o
   1   6  12      506.22      465.11     17.63 o
   2   6  12      696.86      642.23     21.69 o
   3   6  12      407.75      400.26     21.65 o
   4   6  12     4243.36     4319.58     42.19 o
   5   6  12        6.86       17.57     28.24 o
   6   6  12     1293.19     1357.68     44.86 o
   7   6  12      423.27      450.37     42.52 o
   8   6  12       71.50       93.94     38.70 o
   9   6  12     1805.81     1677.57     65.75 o
  10   6  12      313.86      288.00     34.29 o
  11   6  12        0.65      -11.15     35.32 o
  12   6  12      679.04      649.97     50.91 o
  13   6  12       43.60       11.88     40.74 o
  14   6  12      464.77      503.66     44.47 o
 -13   7  12      228.95      166.31     52.09 o
 -12   7  12      861.98      713.04     49.64 o
 -11   7  12       86.67      125.96     48.98 o
 -10   7  12      373.14      357.23     45.80 o
  -9   7  12     3905.19     3826.86     73.86 o
  -8   7  12        7.25       34.53     43.54 o
  -7   7  12     3816.80     3549.99    143.47 o
  -6   7  12      943.81     1031.34     28.88 o
  -5   7  12     4584.53     4914.00     72.26 o
  -4   7  12      715.42      701.63     26.79 o
  -3   7  12     3265.58     3356.82     67.67 o
  -2   7  12      590.61      503.63     24.22 o
  -1   7  12      335.53      342.80     24.32 o
   0   7  12     3382.75     3416.66     67.04 o
   1   7  12      188.69      114.14     20.20 o
   2   7  12     2141.80     2217.14     61.04 o
   3   7  12      115.98      104.58     27.54 o
   4   7  12     3760.98     3975.26     79.17 o
   5   7  12        0.69      -23.03     38.35 o
   6   7  12     3499.34     3569.43     69.06 o
   7   7  12       14.49       25.54     39.42 o
   8   7  12      287.81      255.85     41.92 o
   9   7  12      107.56       78.49     43.36 o
  10   7  12     1040.37      970.81     53.88 o
  11   7  12      668.74      661.58     47.69 o
  12   7  12       29.85       49.25     51.48 o
  13   7  12     2259.19     2347.01     55.88 o
 -11   8  12     3523.96     3658.40    167.31 o
 -10   8  12     2368.67     2340.20     65.44 o
  -9   8  12     3895.07     3846.63     72.54 o
  -8   8  12     2029.47     1927.48     63.39 o
  -7   8  12     1415.96     1314.88     77.35 o
  -6   8  12     4971.18     4887.01    117.28 o
  -5   8  12     1660.88     1627.49     50.76 o
  -4   8  12     8279.40     8881.69    193.87 o
  -3   8  12     5050.21     5295.01     71.73 o
  -2   8  12     8913.38     9515.16    230.51 o
  -1   8  12     2933.23     2957.72     52.69 o
   0   8  12     6212.84     6378.15    108.32 o
   1   8  12     5255.45     5426.64     87.60 o
   2   8  12     2622.59     2561.87     61.85 o
   3   8  12     4829.21     4588.83    308.76 o
   4   8  12       12.69       12.58     43.14 o
   5   8  12     1069.79      976.24     59.08 o
   6   8  12     1254.70     1191.86     49.78 o
   7   8  12     2486.89     2612.45     96.60 o
   8   8  12     3550.70     3554.88     76.93 o
   9   8  12     1123.85     1115.43     57.91 o
  10   8  12     3597.79     3895.70     82.69 o
  11   8  12      394.42      409.75     56.40 o
  -9   9  12      115.70      139.45     45.02 o
  -8   9  12        0.42       50.69     38.76 o
  -7   9  12       93.47       60.76     43.83 o
  -6   9  12       58.79       47.45     40.82 o
  -5   9  12      460.87      456.86     35.29 o
  -4   9  12       63.08       62.18     33.91 o
  -3   9  12     1365.34     1259.21     41.34 o
  -2   9  12       91.93       97.50     31.85 o
  -1   9  12      738.70      873.06     63.33 o
   0   9  12       29.66       22.03     39.21 o
   1   9  12       76.06      130.43     39.03 o
   2   9  12        0.98       29.71     39.36 o
   3   9  12      112.03      114.87     38.78 o
   4   9  12        5.64       19.96     39.89 o
   5   9  12      683.79      650.98     40.67 o
   6   9  12       60.63       79.59     42.49 o
   7   9  12       16.22       46.39     42.07 o
   8   9  12      101.32       77.79     45.39 o
  -4  10  12     1658.62     1828.86     50.67 o
  -3  10  12      874.77      945.43     44.93 o
  -2  10  12     1843.70     1963.18     51.63 o
  -1  10  12     1350.56     1293.03     70.46 o
   0  10  12      941.70     1088.70     45.17 o
   1  10  12     1471.28     1438.97     48.08 o
   2  10  12      416.30      406.85     45.11 o
   3  10  12     1325.27     1484.14     59.91 o
 -18   1  13     8036.07     8912.95    203.00 o
 -17   1  13      389.06      412.33     36.32 o
 -16   1  13     8971.73     9445.60    148.69 o
 -15   1  13        6.20       31.06     31.79 o
 -14   1  13     2008.24     2039.26     51.76 o
 -13   1  13     1870.14     1789.87     35.67 o
 -12   1  13     1136.89     1067.07     23.04 o
 -11   1  13     3222.09     3324.33     47.24 o
 -10   1  13       89.09       61.60     23.88 o
  -9   1  13    15792.53    15879.12    127.22 o
  -8   1  13     1026.19     1104.71     24.78 o
  -7   1  13    11452.13    11001.16     96.11 o
  -6   1  13     1443.40     1434.82     24.87 o
  -5   1  13    11671.75    11444.45     68.18 o
  -4   1  13      156.53      166.30     16.80 o
  -3   1  13    16990.67    17953.63    210.44 o
  -2   1  13      415.89      431.80     15.00 o
  -1   1  13     5240.54     5468.06     73.12 o
   0   1  13    10202.87    10798.62    104.92 o
   1   1  13     2023.33     2131.28     20.68 o
   2   1  13    13531.44    13712.60    135.41 o
   3   1  13     6972.59     7350.48    102.64 o
   4   1  13    12190.33    12317.96     74.55 o
   5   1  13     9458.35     9735.26    146.64 o
   6   1  13    18199.83    19384.91    162.38 o
   7   1  13       32.29       18.25     11.76 o
   8   1  13     7735.16     7855.63     86.10 o
   9   1  13      108.72       69.25     13.06 o
  10   1  13     1353.17     1444.49     19.33 o
  11   1  13      912.15      877.95     17.12 o
  12   1  13       55.69       60.11     18.66 o
  13   1  13    10484.78    11328.78    189.92 o
  14   1  13      505.07      480.45     23.61 o
  15   1  13     6549.95     6851.92     63.12 o
  16   1  13      611.13      618.19     36.79 o
  17   1  13     3007.66     3456.56     60.47 o
 -18   2  13      745.49      731.16     47.56 o
 -17   2  13      626.31      619.94     43.52 o
 -16   2  13       80.97       90.73     39.95 o
 -15   2  13     1362.50     1383.02     49.98 o
 -14   2  13     1224.68     1345.58     33.56 o
 -13   2  13     1553.98     1467.22     39.71 o
 -12   2  13     5178.92     5082.65     78.15 o
 -11   2  13     2257.83     2338.74     63.10 o
 -10   2  13     6553.03     6845.67     54.52 o
  -9   2  13     1175.10     1184.95     26.45 o
  -8   2  13     5913.34     5744.77     50.76 o
  -7   2  13        3.05       21.00     20.64 o
  -6   2  13      152.61      125.27     15.39 o
  -5   2  13     1522.86     1361.42     21.93 o
  -4   2  13      625.89      577.47     27.52 o
  -3   2  13     2057.20     1943.57     37.49 o
  -2   2  13    13269.74    14622.10    140.06 o
  -1   2  13     6069.52     6570.88    127.34 o
   0   2  13     1552.86     1459.38     35.49 o
   1   2  13     8943.44     9359.72    103.81 o
   2   2  13     2984.12     3082.93     35.49 o
   3   2  13      228.33      239.87     16.06 o
   4   2  13     2500.32     2299.57     28.38 o
   5   2  13      170.47      160.75     13.04 o
   6   2  13      811.27      804.63     15.64 o
   7   2  13     1231.12     1056.93     19.37 o
   8   2  13       26.30       16.30     14.61 o
   9   2  13     7038.68     7315.44     75.45 o
  10   2  13      452.30      396.36     16.67 o
  11   2  13     3392.06     3457.64     33.07 o
  12   2  13     1964.36     1862.83     43.60 o
  13   2  13     4668.40     4971.74     51.72 o
  14   2  13     1233.43     1217.54     30.55 o
  15   2  13     3384.47     3638.73     48.17 o
  16   2  13      708.11      741.55     31.73 o
  17   2  13       32.79        6.00     41.37 o
 -17   3  13      219.47      197.53     45.27 o
 -16   3  13     1287.11     1374.46     69.43 o
 -15   3  13      104.73       92.25     38.58 o
 -14   3  13      524.14      609.80     40.57 o
 -13   3  13      414.23      419.90     26.46 o
 -12   3  13     1040.07      961.39     42.62 o
 -11   3  13        5.43       20.47     18.39 o
 -10   3  13      828.34      821.78     21.55 o
  -9   3  13      837.27      860.03     19.83 o
  -8   3  13     5782.45     6036.64     39.59 o
  -7   3  13     1571.96     1581.37     19.02 o
  -6   3  13     1646.47     1555.70     18.95 o
  -5   3  13     5111.09     5085.67     68.88 o
  -4   3  13       20.81        9.67     14.22 o
  -3   3  13      834.82      724.96     16.50 o
  -2   3  13     2561.63     2478.40     25.83 o
  -1   3  13     1080.33     1117.55     33.19 o
   0   3  13     7320.82     7452.18     46.81 o
   1   3  13     1247.01     1228.30     22.55 o
   2   3  13     8293.25     8470.76     70.87 o
   3   3  13     2697.90     2619.10     30.48 o
   4   3  13     5680.53     5639.98     47.07 o
   5   3  13       18.01        9.84     17.10 o
   6   3  13      451.61      357.89     13.61 o
   7   3  13     3204.70     3106.21     33.43 o
   8   3  13      322.28      301.74     14.69 o
   9   3  13     3149.90     3138.23     29.51 o
  10   3  13       38.00       55.16     17.39 o
  11   3  13     3593.43     3632.05     38.58 o
  12   3  13      470.33      361.85     20.82 o
  13   3  13     5268.70     5190.36    101.39 o
  14   3  13       61.63       75.97     28.21 o
  15   3  13      105.04      106.99     31.07 o
  16   3  13       20.04        9.80     40.64 o
 -16   4  13        4.77       10.90     51.51 o
 -15   4  13     2319.42     2383.80     62.95 o
 -14   4  13      581.16      507.75     34.57 o
 -13   4  13     5606.04     5747.06     94.35 o
 -12   4  13     2501.32     2637.76     37.59 o
 -11   4  13     1946.89     1992.15     30.12 o
 -10   4  13     4745.34     4594.27     64.20 o
  -9   4  13     1833.57     1790.54     25.77 o
  -8   4  13    11210.11    11672.71     66.63 o
  -7   4  13     1332.95     1344.91     26.26 o
  -6   4  13    10400.75    11196.51     67.47 o
  -5   4  13       11.80       29.41     12.37 o
  -4   4  13     7462.24     7445.24     42.95 o
  -3   4  13      279.76      235.90     18.22 o
  -2   4  13     3015.12     2766.70     40.05 o
  -1   4  13     1222.78     1171.47     26.95 o
   0   4  13      648.72      763.35     19.31 o
   1   4  13     3212.38     3111.41     31.41 o
   2   4  13     1513.07     1483.83     25.61 o
   3   4  13    12835.34    13399.62    130.35 o
   4   4  13      588.27      607.68     19.39 o
   5   4  13     8842.83     8805.38    108.62 o
   6   4  13      587.96      458.19     40.19 o
   7   4  13     6031.23     5868.87     58.18 o
   8   4  13     1931.68     1850.72     38.78 o
   9   4  13     3264.41     3387.04     35.63 o
  10   4  13     2226.63     2477.55     82.81 o
  11   4  13      331.75      347.88     29.36 o
  12   4  13     4532.96     4642.77     63.05 o
  13   4  13     1264.04     1199.81     38.19 o
  14   4  13     3292.40     3526.90     81.81 o
  15   4  13      225.68      262.20     40.64 o
  16   4  13     1491.79     1534.89     45.45 o
 -16   5  13      714.02      896.20     56.13 o
 -15   5  13      506.59      497.82     51.06 o
 -14   5  13     1178.79     1203.43     38.91 o
 -13   5  13      578.00      622.33     34.84 o
 -12   5  13      131.27      104.11     32.89 o
 -11   5  13       91.18       83.58     31.49 o
 -10   5  13      177.00      159.61     29.85 o
  -9   5  13      407.13      480.41     25.31 o
  -8   5  13     1787.52     1750.58     33.16 o
  -7   5  13      469.96      446.21     19.34 o
  -6   5  13     1042.11     1182.60     22.75 o
  -5   5  13      454.95      538.71     25.44 o
  -4   5  13     3925.91     4076.82     48.01 o
  -3   5  13       15.33       20.21     14.44 o
  -2   5  13      479.77      501.63     37.26 o
  -1   5  13       58.57       43.00     14.78 o
   0   5  13      360.41      312.43     15.70 o
   1   5  13     1387.69     1343.03     50.48 o
   2   5  13      686.99      638.08     22.47 o
   3   5  13     1535.79     1591.05     27.85 o
   4   5  13      745.11      741.94     21.87 o
   5   5  13      707.41      567.36     37.54 o
   6   5  13      309.71      273.53     20.58 o
   7   5  13      316.25      275.67     21.23 o
   8   5  13      533.09      449.25     33.18 o
   9   5  13     1255.70     1217.83     36.26 o
  10   5  13       51.99       55.28     31.29 o
  11   5  13      234.86      233.82     32.98 o
  12   5  13      261.20      255.13     34.14 o
  13   5  13       22.13       19.37     37.72 o
  14   5  13       25.97       22.05     39.86 o
  15   5  13      554.20      545.45     43.04 o
 -14   6  13      599.48      559.20     42.29 o
 -13   6  13     3820.35     4059.87    141.23 o
 -12   6  13       21.05       17.06     35.30 o
 -11   6  13     1522.36     1492.30     48.62 o
 -10   6  13     1101.22      994.13     35.99 o
  -9   6  13     2161.60     2226.45     40.58 o
  -8   6  13     9396.28     9699.91     85.06 o
  -7   6  13     2362.67     2470.18     57.22 o
  -6   6  13    11508.46    11650.90    185.60 o
  -5   6  13     2675.30     2690.32     72.03 o
  -4   6  13    13783.38    14167.13    216.40 o
  -3   6  13     3143.89     3115.30     74.94 o
  -2   6  13     8403.26     8415.99     95.45 o
  -1   6  13      240.23      227.73     22.40 o
   0   6  13       30.67        3.04     22.01 o
   1   6  13     3085.93     2932.09     34.60 o
   2   6  13       76.23      104.75     18.59 o
   3   6  13    17898.66    19160.80    178.82 o
   4   6  13       77.86       95.37     21.74 o
   5   6  13     8196.85     8503.00     77.00 o
   6   6  13      484.96      456.92     32.12 o
   7   6  13     6226.85     6474.48     87.16 o
   8   6  13       30.13       14.13     38.62 o
   9   6  13     2486.92     2490.68     78.71 o
  10   6  13      230.25      162.73     43.67 o
  11   6  13     2171.61     2133.63     55.45 o
  12   6  13     1740.41     1767.03     77.44 o
  13   6  13      412.96      374.55     40.95 o
  14   6  13     4708.33     5224.41     84.83 o
 -13   7  13      608.11      547.30     54.54 o
 -12   7  13     3837.35     3796.68     78.09 o
 -11   7  13      494.23      389.97     47.81 o
 -10   7  13     3881.04     3952.87    236.11 o
  -9   7  13      182.76      138.29     42.98 o
  -8   7  13     6142.89     6286.08    104.97 o
  -7   7  13      197.64      202.98     34.24 o
  -6   7  13     2490.42     2500.69     67.28 o
  -5   7  13     4723.16     4939.98     52.03 o
  -4   7  13      999.37      944.78     52.26 o
  -3   7  13     3134.88     3263.18    122.21 o
  -2   7  13       14.40      -11.76     24.75 o
  -1   7  13     8758.34     9046.79    162.45 o
   0   7  13      178.24      156.22     24.26 o
   1   7  13     6945.42     7440.04    126.80 o
   2   7  13     4562.13     4650.41     73.33 o
   3   7  13     2526.06     2645.44     62.15 o
   4   7  13     1160.53     1248.55     52.40 o
   5   7  13        9.01       -6.51     38.54 o
   6   7  13     1157.16     1242.10     59.60 o
   7   7  13     2037.18     2095.78     57.95 o
   8   7  13     3642.89     3846.26     74.81 o
   9   7  13     1090.16     1136.11     73.62 o
  10   7  13     4918.93     5252.47     89.70 o
  11   7  13     2391.07     2603.38    195.42 o
  12   7  13      993.06     1084.13     53.31 o
 -11   8  13      243.13      191.48     73.55 o
 -10   8  13      166.05      133.92     42.57 o
  -9   8  13       19.21       57.35     36.16 o
  -8   8  13     1914.11     1946.54     81.67 o
  -7   8  13      209.75      165.49     48.94 o
  -6   8  13      852.28      806.62     38.16 o
  -5   8  13      142.54      105.95     29.47 o
  -4   8  13        0.99       33.77     29.14 o
  -3   8  13      385.80      329.80     28.64 o
  -2   8  13       27.53       54.18     29.14 o
  -1   8  13     1222.60     1068.51     48.65 o
   0   8  13      582.72      538.76     49.42 o
   1   8  13      795.23      941.74     44.01 o
   2   8  13        0.50       22.75     41.24 o
   3   8  13     1022.46      930.65    127.68 o
   4   8  13       32.85       20.57     42.37 o
   5   8  13      514.14      483.92     45.04 o
   6   8  13      305.60      282.32     47.14 o
   7   8  13      277.86      269.42     73.88 o
   8   8  13       51.19       18.35     46.43 o
   9   8  13      113.10       83.84     50.68 o
  10   8  13      134.07      115.91     53.88 o
  -8   9  13      773.56      827.70     39.37 o
  -7   9  13     1142.15     1182.13     45.48 o
  -6   9  13        2.37       15.33     42.25 o
  -5   9  13     2255.82     2189.59     56.39 o
  -4   9  13     2185.65     2288.72     83.46 o
  -3   9  13     1725.99     1747.07     68.55 o
  -2   9  13     3156.08     3286.76     59.18 o
  -1   9  13     4518.17     4817.97     69.26 o
   0   9  13     4284.66     4529.45     67.63 o
   1   9  13     1954.70     2201.34     51.16 o
   2   9  13     5860.70     6047.41     77.49 o
   3   9  13      369.57      376.90     40.05 o
   4   9  13     1743.47     1989.67     50.32 o
   5   9  13      162.43      166.06     39.98 o
   6   9  13     3071.23     3144.18     60.19 o
   7   9  13     2337.30     2455.02     55.34 o
  -3  10  13      204.97      177.09     45.41 o
  -2  10  13     1116.50     1177.48     45.33 o
  -1  10  13        0.55       20.87     45.61 o
   0  10  13       35.39       17.06     46.78 o
   1  10  13      393.67      446.06     46.69 o
   2  10  13      569.84      583.27     58.24 o
 -18   0  14      682.97      758.54     57.59 o
 -17   0  14    15936.84    18262.93    225.85 o
 -16   0  14      182.41      199.65     50.29 o
 -15   0  14    14477.13    15098.37    133.84 o
 -14   0  14      370.27      244.10     42.78 o
 -13   0  14     6878.30     7435.74     90.16 o
 -12   0  14      324.50      393.40     38.49 o
 -11   0  14     5342.11     5502.58     97.58 o
 -10   0  14     7317.61     7149.15    424.55 o
  -9   0  14     1133.96     1153.77     38.20 o
  -8   0  14    21399.49    21433.05    570.78 o
  -7   0  14      823.12      844.11     32.71 o
  -6   0  14    28389.12    28805.35    532.59 o
  -5   0  14      783.87      828.19     44.92 o
  -4   0  14    19532.72    19836.13    222.71 o
  -3   0  14     2040.33     1777.22    134.86 o
  -2   0  14    12560.52    12430.22    475.38 o
  -1   0  14      301.84      234.40     13.16 o
   0   0  14        8.99        1.79     11.77 o
   1   0  14    13328.14    13912.48    196.49 o
   2   0  14     2559.61     2522.61     62.81 o
   3   0  14    27001.43    27450.64    514.46 o
   4   0  14     1036.80     1202.02     30.04 o
   5   0  14    32152.31    34854.17    144.25 o
   6   0  14     2407.89     2439.21     29.27 o
   7   0  14    14523.98    14983.83     69.28 o
   8   0  14     1754.87     1791.77     27.88 o
   9   0  14     4568.44     4731.14     83.00 o
  10   0  14      380.64      328.51     20.54 o
  11   0  14      617.67      596.64     22.17 o
  12   0  14     6949.17     7001.08     85.30 o
  13   0  14        2.84       21.05     28.73 o
  14   0  14     4835.39     5076.71     61.19 o
  15   0  14        4.55        1.65     33.82 o
  16   0  14     3705.19     4135.87     89.97 o
  17   0  14      108.06       77.95     50.84 o
 -18   1  14      710.18      782.40     47.45 o
 -17   1  14      264.42      321.07     38.51 o
 -16   1  14      894.51      975.92     37.51 o
 -15   1  14      942.12     1017.09     46.01 o
 -14   1  14      490.33      437.75     30.08 o
 -13   1  14     1039.07      970.77     30.49 o
 -12   1  14      338.97      372.18     39.47 o
 -11   1  14     1852.03     1839.78     33.80 o
 -10   1  14     3497.87     3400.06     56.72 o
  -9   1  14     5288.41     5260.43     56.01 o
  -8   1  14      881.63      883.05     24.32 o
  -7   1  14     5139.31     4870.97     42.82 o
  -6   1  14     1218.29     1214.89     24.72 o
  -5   1  14       92.98      129.64     19.38 o
  -4   1  14    13525.82    13506.82    111.04 o
  -3   1  14      396.89      386.92     15.36 o
  -2   1  14     9487.09     9357.32     98.77 o
  -1   1  14      818.20      793.55     19.07 o
   0   1  14     3214.78     3402.43     60.89 o
   1   1  14      155.62      122.65      9.38 o
   2   1  14     3208.59     3108.18     59.78 o
   3   1  14      783.59      850.65     15.46 o
   4   1  14     1057.37     1109.15     18.90 o
   5   1  14      995.28      849.69     26.59 o
   6   1  14      227.13      193.74     11.45 o
   7   1  14      911.40      795.62     14.38 o
   8   1  14     1802.31     1573.06     19.99 o
   9   1  14      773.38      698.71     15.18 o
  10   1  14        1.78       -2.90     14.62 o
  11   1  14     1305.39     1300.12     22.50 o
  12   1  14       25.44       29.24     18.11 o
  13   1  14       80.54       92.86     22.62 o
  14   1  14     1919.86     2018.27     33.33 o
  15   1  14      111.02       71.20     28.78 o
  16   1  14      160.10      139.80     36.81 o
  17   1  14      136.22      100.85     41.57 o
 -17   2  14     2475.30     2693.64     65.53 o
 -16   2  14      265.70      255.85     41.01 o
 -15   2  14     1879.77     1886.11     50.65 o
 -14   2  14      288.75      261.54     30.86 o
 -13   2  14     1369.84     1342.97     61.52 o
 -12   2  14       70.88       50.80     21.78 o
 -11   2  14      307.56      289.91     25.67 o
 -10   2  14       37.51       20.71     24.07 o
  -9   2  14      226.80      227.38     24.92 o
  -8   2  14     4358.84     4418.30     42.55 o
  -7   2  14     1127.40     1221.10     25.59 o
  -6   2  14     4687.16     4679.77     37.95 o
  -5   2  14     3080.96     2851.13     42.63 o
  -4   2  14     6294.97     6051.11     65.67 o
  -3   2  14      704.51      603.14     15.03 o
  -2   2  14     2522.09     2325.32     51.07 o
  -1   2  14       75.10       54.43     13.31 o
   0   2  14     5321.32     5380.02     76.16 o
   1   2  14     5088.86     5529.21     66.85 o
   2   2  14     2561.53     2338.58     40.95 o
   3   2  14     4060.28     4042.98     36.26 o
   4   2  14    12454.33    13165.38    147.00 o
   5   2  14     8201.70     8448.83    115.51 o
   6   2  14     2276.87     2170.56     33.93 o
   7   2  14     6328.62     6447.90     53.87 o
   8   2  14      612.92      543.68     15.79 o
   9   2  14      989.22      950.47     32.05 o
  10   2  14       12.53       14.55     17.52 o
  11   2  14      623.19      621.31     18.93 o
  12   2  14     1541.10     1397.24     26.36 o
  13   2  14     2164.45     2126.38     70.16 o
  14   2  14     3916.68     4176.67     50.20 o
  15   2  14     1495.83     1504.11     34.67 o
  16   2  14     1717.61     1655.43     62.29 o
  17   2  14      633.34      589.30     48.41 o
 -17   3  14     3708.02     3997.13    116.80 o
 -16   3  14     1014.88     1128.65     74.46 o
 -15   3  14       59.46       66.15     38.75 o
 -14   3  14     3054.57     3194.89     56.20 o
 -13   3  14     1833.13     1983.05     31.81 o
 -12   3  14     3205.44     3219.07     60.56 o
 -11   3  14     3261.36     3146.91     44.22 o
 -10   3  14     6648.27     6490.72    123.09 o
  -9   3  14     4283.86     4226.26     54.49 o
  -8   3  14     1670.17     1679.53     27.69 o
  -7   3  14     5553.08     5859.80     47.70 o
  -6   3  14     4086.94     4139.63    106.94 o
  -5   3  14     9399.63    10234.79    100.53 o
  -4   3  14      145.59      197.68     14.83 o
  -3   3  14    10016.59     9947.30    118.34 o
  -2   3  14       60.90       85.41     14.18 o
  -1   3  14    13907.50    14151.70     69.91 o
   0   3  14     4724.08     5015.65     40.21 o
   1   3  14     7150.91     7220.39    111.19 o
   2   3  14     2024.89     1984.08     64.08 o
   3   3  14     2763.41     2611.82     31.31 o
   4   3  14      580.60      572.76     18.94 o
   5   3  14     4072.25     3957.86     50.64 o
   6   3  14      485.99      469.95     24.99 o
   7   3  14      597.43      607.82     16.47 o
   8   3  14     5721.84     5562.08     37.13 o
   9   3  14      361.69      339.43     21.07 o
  10   3  14     6930.69     7317.86     73.45 o
  11   3  14     1860.88     1792.88     27.57 o
  12   3  14     2322.80     2485.00     65.41 o
  13   3  14     1392.26     1446.09     32.46 o
  14   3  14     7182.41     7676.82     85.55 o
  15   3  14     1326.99     1282.37     40.81 o
  16   3  14     2326.30     2522.21     53.47 o
 -16   4  14       29.43       42.76     44.84 o
 -15   4  14       11.56       29.85     42.01 o
 -14   4  14      182.80      174.84     32.21 o
 -13   4  14        5.66       27.38     29.57 o
 -12   4  14       85.75       53.39     27.98 o
 -11   4  14      585.47      593.24     26.17 o
 -10   4  14      148.18      189.60     22.39 o
  -9   4  14      120.86      106.92     22.91 o
  -8   4  14       18.27       63.25     22.01 o
  -7   4  14      738.97      688.60     19.66 o
  -6   4  14      302.57      323.60     20.18 o
  -5   4  14     3056.17     3198.51     37.42 o
  -4   4  14      420.92      412.63     15.09 o
  -3   4  14      885.96     1009.00     24.35 o
  -2   4  14      335.53      286.54     12.94 o
  -1   4  14     2890.20     2720.75     61.59 o
   0   4  14      665.68      601.70     13.42 o
   1   4  14     3576.13     3379.90     39.85 o
   2   4  14     3538.67     3464.55     66.69 o
   3   4  14     4103.31     4114.88     80.52 o
   4   4  14     2696.53     2832.37     76.40 o
   5   4  14     1024.59     1035.54     23.97 o
   6   4  14      320.49      229.50     20.12 o
   7   4  14      472.22      421.47     20.42 o
   8   4  14     1158.60     1102.36     25.74 o
   9   4  14       25.28       19.36     20.41 o
  10   4  14     1784.51     1921.79     52.65 o
  11   4  14      322.65      240.70     29.99 o
  12   4  14     2767.59     2707.29     51.14 o
  13   4  14       22.86       25.63     35.06 o
  14   4  14     1130.39     1071.00     39.31 o
  15   4  14      196.65      121.56     40.32 o
 -15   5  14      153.84      211.09     44.50 o
 -14   5  14     2298.36     2417.23     62.74 o
 -13   5  14       77.02       66.93     33.07 o
 -12   5  14     3682.26     3650.53     70.90 o
 -11   5  14      193.02      218.31     29.19 o
 -10   5  14      929.63      953.79     29.82 o
  -9   5  14    10353.67    10784.02     79.59 o
  -8   5  14      197.07      188.30     23.20 o
  -7   5  14     9477.66     9752.05     56.57 o
  -6   5  14     1049.27     1068.55     33.02 o
  -5   5  14    21889.09    22681.44    356.91 o
  -4   5  14      266.74      261.92     21.06 o
  -3   5  14    12019.06    12218.15    145.78 o
  -2   5  14      634.13      521.35     38.57 o
  -1   5  14     3343.74     3299.90     69.16 o
   0   5  14      382.94      313.03     27.09 o
   1   5  14       29.57       26.64     15.54 o
   2   5  14     4090.15     4017.36     59.61 o
   3   5  14     1438.11     1555.20     38.64 o
   4   5  14    17704.33    19136.08    130.11 o
   5   5  14       10.43       11.77     21.50 o
   6   5  14    16919.02    17841.96    254.01 o
   7   5  14     2918.54     2914.25     86.47 o
   8   5  14     3312.16     3416.18     74.41 o
   9   5  14       97.72       77.29     37.70 o
  10   5  14     2506.29     2359.24     48.22 o
  11   5  14     2266.83     2340.33     49.49 o
  12   5  14       42.57       42.94     36.49 o
  13   5  14     3697.95     3811.62     63.02 o
  14   5  14      301.91      253.76     41.47 o
  15   5  14     4334.27     4746.72    128.47 o
 -14   6  14     1288.78     1224.37     97.49 o
 -13   6  14     2533.70     2533.26     69.66 o
 -12   6  14     1694.59     1679.53     59.61 o
 -11   6  14     1491.63     1471.79     64.71 o
 -10   6  14     1181.80     1150.66     39.62 o
  -9   6  14      111.85       93.20     35.24 o
  -8   6  14      870.62      920.36     36.30 o
  -7   6  14      758.27      758.40     33.43 o
  -6   6  14     2870.51     2907.54     89.64 o
  -5   6  14       83.12       63.77     23.30 o
  -4   6  14     3407.85     3184.66     69.49 o
  -3   6  14      713.72      723.69     44.97 o
  -2   6  14     3066.02     3135.64     53.50 o
  -1   6  14     2791.00     2710.90     51.56 o
   0   6  14     3220.07     3393.21     39.64 o
   1   6  14     2874.92     2718.36     63.56 o
   2   6  14     1454.18     1463.05     55.80 o
   3   6  14     1700.93     1656.65     35.89 o
   4   6  14       90.49      100.55     22.92 o
   5   6  14       95.24       60.98     29.28 o
   6   6  14      615.05      536.84     42.34 o
   7   6  14      443.03      528.57     37.85 o
   8   6  14     1282.30     1291.42     47.10 o
   9   6  14     1595.20     1526.34     55.73 o
  10   6  14       17.80       10.54     42.48 o
  11   6  14      603.83      614.23     45.78 o
  12   6  14      472.87      377.39     62.36 o
  13   6  14       47.75       71.32     42.00 o
 -13   7  14      520.28      515.90     72.55 o
 -12   7  14      149.78      143.03     43.70 o
 -11   7  14      576.83      554.33     47.83 o
 -10   7  14      279.35      288.66     46.48 o
  -9   7  14       71.65       52.14     37.68 o
  -8   7  14      257.15      263.77     31.56 o
  -7   7  14     1250.40     1231.39     40.36 o
  -6   7  14     1505.31     1404.29     37.39 o
  -5   7  14     3486.29     3382.10     45.18 o
  -4   7  14     4054.96     4298.96    137.46 o
  -3   7  14     2700.87     2689.00     83.96 o
  -2   7  14     1894.96     1931.42     41.21 o
  -1   7  14     2015.89     1904.01     84.31 o
   0   7  14      618.27      612.34     24.35 o
   1   7  14      105.81      143.42     25.33 o
   2   7  14     3066.55     3050.81     40.11 o
   3   7  14      189.11      189.44     32.00 o
   4   7  14     3512.81     3747.59     96.44 o
   5   7  14      888.12      924.89     43.53 o
   6   7  14     3789.51     3915.94     74.60 o
   7   7  14      714.25      646.33     42.04 o
   8   7  14     1776.56     1672.43     55.15 o
   9   7  14      710.91      700.64     45.45 o
  10   7  14      920.10      823.69     51.12 o
  11   7  14       17.34       31.64     49.79 o
  12   7  14      121.21      109.32     53.75 o
 -10   8  14        2.39        3.47     38.21 o
  -9   8  14     3663.12     3802.62     57.01 o
  -8   8  14       11.00       50.45     35.25 o
  -7   8  14     3720.59     3707.13     88.63 o
  -6   8  14       75.31       59.46     37.37 o
  -5   8  14      110.01       97.35     30.75 o
  -4   8  14      227.26      222.08     30.65 o
  -3   8  14      850.49      802.42     51.41 o
  -2   8  14     2192.17     2190.89     55.50 o
  -1   8  14      499.17      459.91     35.47 o
   0   8  14     9832.56    10739.32    227.35 o
   1   8  14     1694.17     1735.73     84.72 o
   2   8  14     7974.56     8474.26    311.01 o
   3   8  14     3192.59     3128.61     68.37 o
   4   8  14     4003.56     4386.98     80.11 o
   5   8  14     1962.82     2008.05     60.25 o
   6   8  14      333.46      310.39     44.02 o
   7   8  14     5732.76     6046.76     99.06 o
   8   8  14      540.71      511.06     50.76 o
   9   8  14     4397.47     5059.15     95.39 o
  10   8  14     1911.73     2204.10     79.32 o
  -7   9  14      711.38      593.96     45.68 o
  -6   9  14      217.46      120.42     44.89 o
  -5   9  14       67.46       59.02     43.40 o
  -4   9  14       25.77       17.16     35.10 o
  -3   9  14       34.71       27.88     35.90 o
  -2   9  14       78.55       70.01     40.32 o
  -1   9  14      831.55      846.03     44.89 o
   0   9  14      114.64      205.83     39.90 o
   1   9  14      109.07      124.42     40.89 o
   2   9  14       17.14       30.05     42.27 o
   3   9  14      142.14      208.68     42.76 o
   4   9  14        3.14       26.46     42.62 o
   5   9  14        0.34       26.43     43.23 o
   6   9  14      241.49      228.44     53.51 o
   7   9  14       19.37       64.84     55.83 o
 -17   1  15      952.55      973.69     38.02 o
 -16   1  15     9415.07    10579.98     90.69 o
 -15   1  15        7.27       -6.96     33.10 o
 -14   1  15     7403.40     8039.02     69.76 o
 -13   1  15     1648.82     1618.58     35.47 o
 -12   1  15    10021.54     9960.12    102.74 o
 -11   1  15        3.18        9.51     26.71 o
 -10   1  15     4018.71     4066.28     49.91 o
  -9   1  15     1784.17     1744.41     40.24 o
  -8   1  15        5.13       16.57     22.63 o
  -7   1  15    13988.28    14238.49    107.78 o
  -6   1  15     2498.91     2526.21     63.16 o
  -5   1  15    24070.32    25186.86    291.06 o
  -4   1  15      499.11      458.57     16.68 o
  -3   1  15     9712.31     9601.95     77.86 o
  -2   1  15     2475.25     2320.70     62.88 o
  -1   1  15     4540.20     4437.21     86.01 o
   0   1  15      129.01      137.63     16.79 o
   1   1  15       24.05       60.69      9.32 o
   2   1  15     4040.14     3809.51     83.75 o
   3   1  15       83.09      126.57     11.86 o
   4   1  15    22785.10    23788.07    291.75 o
   5   1  15     3356.68     3470.60     65.52 o
   6   1  15    17607.37    18177.88     68.98 o
   7   1  15     1114.54     1032.01     22.08 o
   8   1  15     4093.46     3867.05     43.41 o
   9   1  15     1793.15     1690.44     25.92 o
  10   1  15     4208.87     4428.39     44.65 o
  11   1  15        8.87        9.53     16.89 o
  12   1  15     1351.80     1330.58     22.69 o
  13   1  15     3862.91     3982.80     60.10 o
  14   1  15      683.49      623.70     25.25 o
  15   1  15     1958.79     1815.73     36.93 o
  16   1  15      701.04      669.34     38.15 o
  17   1  15     2889.11     3124.12     58.76 o
 -17   2  15      272.77      258.93     45.63 o
 -16   2  15     1632.92     1678.41     48.23 o
 -15   2  15      936.60      932.04     50.18 o
 -14   2  15      169.79      201.06     31.33 o
 -13   2  15     1998.27     2119.68     51.84 o
 -12   2  15     1105.01     1077.92     30.51 o
 -11   2  15     5417.13     5316.61    108.07 o
 -10   2  15      702.38      639.89     33.90 o
  -9   2  15    10920.90    11457.81     94.06 o
  -8   2  15     4561.86     4331.34    102.76 o
  -7   2  15     4335.75     4387.78     65.67 o
  -6   2  15     5610.87     6005.86     71.60 o
  -5   2  15      775.99      767.04     31.12 o
  -4   2  15      994.55      852.98     19.58 o
  -3   2  15      991.00      950.97     22.78 o
  -2   2  15     9200.25     9375.99    128.53 o
  -1   2  15     1430.98     1227.79     23.42 o
   0   2  15     4753.94     4357.66     53.84 o
   1   2  15     5730.97     5375.77    165.40 o
   2   2  15     2810.44     2681.60     54.52 o
   3   2  15     4571.42     4866.91     40.57 o
   4   2  15       78.88       45.25     17.26 o
   5   2  15      816.59      776.92     20.93 o
   6   2  15       57.52       36.26     18.68 o
   7   2  15        3.70       17.87     15.78 o
   8   2  15     1384.65     1194.59     22.63 o
   9   2  15     1051.02      990.73     23.62 o
  10   2  15     1379.15     1359.78     22.77 o
  11   2  15     1231.31     1187.43     22.67 o
  12   2  15      687.08      701.16     34.88 o
  13   2  15     3047.62     2969.03     55.48 o
  14   2  15      160.84      103.07     28.85 o
  15   2  15     2437.93     2454.89     67.93 o
  16   2  15       86.18       55.24     34.47 o
 -17   3  15        6.79       63.21     47.31 o
 -16   3  15     1753.21     1730.85     48.86 o
 -15   3  15        5.79       25.47     40.55 o
 -14   3  15      198.86      161.28     37.54 o
 -13   3  15        0.86       -1.20     24.81 o
 -12   3  15     1851.00     2051.85     33.10 o
 -11   3  15      278.45      369.11     25.67 o
 -10   3  15       78.50      101.48     25.89 o
  -9   3  15     1134.03     1083.18     27.41 o
  -8   3  15      900.19      863.01     25.94 o
  -7   3  15      168.24      135.58     17.91 o
  -6   3  15     1410.02     1473.81     80.33 o
  -5   3  15      553.88      501.50     16.15 o
  -4   3  15     5969.63     6045.16    110.77 o
  -3   3  15      670.17      617.32     19.82 o
  -2   3  15      477.94      530.41     16.75 o
  -1   3  15     5609.93     5706.57     43.78 o
   0   3  15      619.42      636.34     29.36 o
   1   3  15     3047.56     2996.96     33.55 o
   2   3  15     1777.31     1617.54     34.30 o
   3   3  15     4871.78     4955.98     42.54 o
   4   3  15     3748.31     3712.01     38.18 o
   5   3  15     6922.20     7203.71     76.36 o
   6   3  15     4900.97     4809.32     44.33 o
   7   3  15      419.28      314.01     18.04 o
   8   3  15     2415.10     2444.63     34.88 o
   9   3  15       56.79       48.55     17.34 o
  10   3  15      213.36      177.39     18.13 o
  11   3  15      359.61      317.09     20.04 o
  12   3  15      357.66      289.35     22.27 o
  13   3  15     2314.90     2423.07     48.88 o
  14   3  15      258.58      226.48     35.73 o
  15   3  15     1550.38     1718.86     45.84 o
  16   3  15       65.15       70.84     42.86 o
 -16   4  15      438.27      494.41     46.63 o
 -15   4  15     2995.11     3127.57    110.08 o
 -14   4  15      199.81      220.86     32.91 o
 -13   4  15     5045.95     5283.88     57.13 o
 -12   4  15       27.39       48.19     29.83 o
 -11   4  15     6529.30     6932.74     61.22 o
 -10   4  15     2691.92     2836.09     57.52 o
  -9   4  15     4183.87     3990.98    102.09 o
  -8   4  15    12337.86    12682.44    243.20 o
  -7   4  15     2944.18     3022.28     33.69 o
  -6   4  15    10186.25    10156.69    141.82 o
  -5   4  15     1708.71     1749.14     57.53 o
  -4   4  15    13199.96    14057.41     84.04 o
  -3   4  15       15.69        2.37     14.87 o
  -2   4  15    14960.35    16466.43    102.61 o
  -1   4  15      708.31      719.76     41.64 o
   0   4  15     4612.64     4381.79     72.89 o
   1   4  15       14.75        7.41     19.75 o
   2   4  15     2949.07     2947.53     35.33 o
   3   4  15     4629.19     4898.14     44.07 o
   4   4  15      756.17      772.86     22.31 o
   5   4  15     6140.99     6512.19    120.57 o
   6   4  15       58.86       68.85     21.12 o
   7   4  15     4160.66     4236.30     49.02 o
   8   4  15       77.73       49.41     22.25 o
   9   4  15     4921.46     5036.36     50.30 o
  10   4  15      846.47      808.89     28.50 o
  11   4  15     2159.34     2238.63     54.60 o
  12   4  15     1273.87     1269.40     38.93 o
  13   4  15     1676.22     1732.55     75.73 o
  14   4  15     2622.05     2914.43    104.45 o
  15   4  15      626.67      572.00     41.48 o
 -15   5  15      100.17      124.20     46.38 o
 -14   5  15     1106.97     1042.25     35.91 o
 -13   5  15       22.51       18.10     33.56 o
 -12   5  15     1578.44     1638.00     40.41 o
 -11   5  15      120.62      111.08     29.74 o
 -10   5  15     1710.68     1701.29     35.84 o
  -9   5  15      478.61      548.79     40.56 o
  -8   5  15     1732.47     1673.41     80.61 o
  -7   5  15     1847.38     2116.59     53.64 o
  -6   5  15      837.53      734.82     27.25 o
  -5   5  15     2304.28     2162.70     44.34 o
  -4   5  15      296.76      237.19     30.62 o
  -3   5  15      679.40      558.18     23.35 o
  -2   5  15      169.64       59.11     21.60 o
  -1   5  15     2029.85     2019.56     64.08 o
   0   5  15       63.28       72.72     21.18 o
   1   5  15        2.00       10.65     21.21 o
   2   5  15     3213.64     3183.33     47.34 o
   3   5  15     1549.53     1432.63     33.94 o
   4   5  15      667.76      679.10     27.04 o
   5   5  15      633.82      586.23     22.30 o
   6   5  15      124.35      143.25     23.30 o
   7   5  15     1332.32     1279.33     28.04 o
   8   5  15       36.66       20.64     31.08 o
   9   5  15      495.36      412.66     33.40 o
  10   5  15      264.48      302.68     40.55 o
  11   5  15        0.29       10.54     34.43 o
  12   5  15       88.28       36.33     37.28 o
  13   5  15      222.32      152.91     38.91 o
  14   5  15        1.91        9.82     43.57 o
 -14   6  15     1072.16      938.35     68.27 o
 -13   6  15     1066.15     1038.16    105.85 o
 -12   6  15      236.22      195.62     41.49 o
 -11   6  15        4.18       22.49     39.70 o
 -10   6  15      385.56      338.59     39.30 o
  -9   6  15      351.50      283.53     35.93 o
  -8   6  15     1084.98     1124.03     38.78 o
  -7   6  15      118.14       92.83     40.31 o
  -6   6  15     4295.87     4445.14     93.82 o
  -5   6  15     4007.47     4089.87     70.68 o
  -4   6  15    10480.28    10592.83    270.15 o
  -3   6  15     5308.23     5348.91     80.97 o
  -2   6  15    10988.41    10748.39    230.17 o
  -1   6  15        5.32        8.43     24.09 o
   0   6  15     2887.14     2690.87     63.28 o
   1   6  15      199.46      188.07     23.43 o
   2   6  15     2830.85     2648.06     97.68 o
   3   6  15     2310.22     2351.85     35.74 o
   4   6  15     2457.16     2568.02     36.84 o
   5   6  15     5225.07     5107.20     62.99 o
   6   6  15     1453.29     1382.81     39.53 o
   7   6  15     9292.06     9624.19    124.16 o
   8   6  15     1693.58     1649.81    152.93 o
   9   6  15     2304.84     2129.72     58.22 o
  10   6  15      178.37      166.08     44.10 o
  11   6  15      673.10      618.77     46.28 o
  12   6  15      315.44      259.76     50.18 o
  13   6  15      272.86      276.13     52.80 o
 -12   7  15     1001.85      795.31     84.71 o
 -11   7  15      395.24      410.19     44.10 o
 -10   7  15     1033.82     1024.45     42.88 o
  -9   7  15      618.08      538.29     32.75 o
  -8   7  15      771.92      678.16     31.48 o
  -7   7  15       36.62       24.02     36.71 o
  -6   7  15     2122.04     2013.11     37.36 o
  -5   7  15      148.07      106.18     31.65 o
  -4   7  15        9.79        9.75     30.87 o
  -3   7  15       35.20       22.93     27.01 o
  -2   7  15       56.99       19.72     26.22 o
  -1   7  15     5084.10     5393.31    100.88 o
   0   7  15      500.49      490.12     25.96 o
   1   7  15     5405.37     5523.52    112.68 o
   2   7  15       47.02       42.27     26.55 o
   3   7  15     4259.45     4366.80    102.93 o
   4   7  15        5.22       19.06     33.45 o
   5   7  15     5024.25     5145.59    119.10 o
   6   7  15     1093.92      993.33     77.24 o
   7   7  15       65.66       42.58     41.40 o
   8   7  15     2134.56     2059.47    133.52 o
   9   7  15        1.39       -3.37     47.35 o
  10   7  15     2229.50     2457.44     68.08 o
  11   7  15      708.72      688.72     52.49 o
 -10   8  15       13.80       34.00     39.61 o
  -9   8  15      125.91      100.49     38.36 o
  -8   8  15     1196.43     1077.75     37.44 o
  -7   8  15       27.63       47.26     40.83 o
  -6   8  15     2136.56     2034.72     64.22 o
  -5   8  15       13.79       19.47     31.85 o
  -4   8  15      975.78     1093.52     50.64 o
  -3   8  15      204.23      138.80     31.15 o
  -2   8  15      418.69      352.15     46.30 o
  -1   8  15       26.22       24.58     29.03 o
   0   8  15      175.22      185.98     28.96 o
   1   8  15      540.03      560.03     36.17 o
   2   8  15       95.65       94.38     34.84 o
   3   8  15     3421.26     3248.66     70.80 o
   4   8  15      161.83      118.94     47.40 o
   5   8  15     2010.21     2194.79     62.67 o
   6   8  15       73.04       77.73     48.56 o
   7   8  15      671.13      737.67     50.67 o
   8   8  15      117.85       61.72     51.21 o
   9   8  15        8.06       22.12     55.10 o
  -7   9  15      193.08      172.69     46.40 o
  -6   9  15     1040.72     1026.45     48.39 o
  -5   9  15     1695.65     1724.32     89.33 o
  -4   9  15       60.26       41.26     35.56 o
  -3   9  15     1283.16     1398.48     37.85 o
  -2   9  15      546.15      653.93     40.45 o
  -1   9  15     5552.50     5649.01     80.88 o
   0   9  15     1255.68     1319.55     68.32 o
   1   9  15     5201.19     5488.51     83.29 o
   2   9  15     2822.97     2828.87     58.35 o
   3   9  15     3572.17     4017.44     89.81 o
   4   9  15     1221.79     1183.21     53.35 o
   5   9  15     1111.82     1317.66     57.95 o
   6   9  15     2566.33     2750.43     73.64 o
 -17   0  16     5623.50     6052.35    295.07 o
 -16   0  16     2144.43     2389.14    212.62 o
 -15   0  16    11234.28    11213.50    371.91 o
 -14   0  16     2447.84     2636.18    141.60 o
 -13   0  16    17877.88    19033.16    663.38 o
 -12   0  16     1014.76     1064.89     44.09 o
 -11   0  16    17627.01    17886.96    131.50 o
 -10   0  16      560.24      425.89     35.02 o
  -9   0  16     8818.66     8990.74    100.27 o
  -8   0  16     1984.79     1954.29     98.01 o
  -7   0  16     2566.17     2527.85     48.59 o
  -6   0  16    17952.96    17878.40    112.78 o
  -5   0  16     9491.25     9799.50     82.92 o
  -4   0  16    36507.62    36830.07    411.88 o
  -3   0  16      675.32      646.96     37.05 o
  -2   0  16    24523.92    24605.90    554.97 o
  -1   0  16     1041.00      979.25    192.23 o
   0   0  16     1276.24     1009.91     32.31 o
   1   0  16     9786.93    10110.89    219.00 o
   2   0  16      411.03      375.02     17.96 o
   3   0  16    19097.85    19473.18    285.36 o
   4   0  16      900.73      943.50     23.20 o
   5   0  16    40698.95    44552.38    427.56 o
   6   0  16     1026.07      993.47     49.70 o
   7   0  16    18701.21    19320.29     90.30 o
   8   0  16      482.57      438.55     19.00 o
   9   0  16    14561.39    15162.03    134.48 o
  10   0  16     1066.75      927.46     25.08 o
  11   0  16    13100.09    13374.26    137.03 o
  12   0  16      345.15      323.65     25.08 o
  13   0  16      530.19      484.61     27.00 o
  14   0  16     3887.54     3698.40     55.22 o
  15   0  16      119.27      103.67     36.26 o
  16   0  16     3205.29     3342.96     71.88 o
 -17   1  16     1596.26     1752.35     71.16 o
 -16   1  16      159.58      213.32     37.02 o
 -15   1  16      918.62     1006.69     34.30 o
 -14   1  16     2328.86     2590.30     44.28 o
 -13   1  16      195.95      161.17     31.11 o
 -12   1  16     4117.06     4294.99     50.51 o
 -11   1  16        0.28        4.61     26.57 o
 -10   1  16    11112.15    11230.28     85.22 o
  -9   1  16      705.78      774.46     26.03 o
  -8   1  16     4041.71     4089.83     43.41 o
  -7   1  16     3011.69     2748.27     35.81 o
  -6   1  16     3821.19     3773.45     39.49 o
  -5   1  16     2204.43     2231.86     31.05 o
  -4   1  16      631.97      616.89     17.63 o
  -3   1  16      277.92      250.35     19.61 o
  -2   1  16      190.91      253.62     16.38 o
  -1   1  16     6893.97     6994.11    130.89 o
   0   1  16     2800.36     2642.02     35.78 o
   1   1  16     4821.80     4726.80     85.55 o
   2   1  16    10888.71    10952.53    163.31 o
   3   1  16     3521.61     3448.34     32.78 o
   4   1  16     5004.21     5135.62     64.38 o
   5   1  16        2.77        2.20     14.53 o
   6   1  16     4192.86     4173.83     34.76 o
   7   1  16     1178.68     1140.74     19.08 o
   8   1  16     1410.18     1361.17     27.18 o
   9   1  16     3790.00     3515.70     29.99 o
  10   1  16     1109.96     1029.89     21.90 o
  11   1  16        4.22        9.75     17.94 o
  12   1  16      255.86      229.51     19.15 o
  13   1  16      142.26      112.07     22.22 o
  14   1  16     1041.60     1014.33     26.86 o
  15   1  16       96.13       54.92     31.23 o
  16   1  16       58.37       51.83     39.64 o
 -17   2  16     1532.95     1630.15     60.11 o
 -16   2  16       26.79       45.68     43.77 o
 -15   2  16     1083.95     1107.52     46.16 o
 -14   2  16       95.46       70.46     30.98 o
 -13   2  16     2634.73     2450.01     42.74 o
 -12   2  16      750.43      799.87     34.37 o
 -11   2  16     3026.68     3143.40     64.79 o
 -10   2  16        0.40      -15.54     26.14 o
  -9   2  16        4.91        5.21     24.38 o
  -8   2  16     1237.27     1256.80     27.87 o
  -7   2  16        4.30       18.47     22.18 o
  -6   2  16     2263.82     2140.75     38.25 o
  -5   2  16     1954.98     1896.27     43.72 o
  -4   2  16     1865.16     1944.50     35.79 o
  -3   2  16      709.46      590.97     16.04 o
  -2   2  16     1367.65     1305.66     19.84 o
  -1   2  16     2070.12     2019.58     22.93 o
   0   2  16     2250.81     2083.57     27.88 o
   1   2  16     1182.44     1050.08     23.19 o
   2   2  16     1446.75     1324.19     24.26 o
   3   2  16     1121.14     1123.83     23.48 o
   4   2  16     1813.85     1933.03     55.39 o
   5   2  16     9545.59     9561.38    118.13 o
   6   2  16     4242.26     4017.43     56.64 o
   7   2  16     5019.84     4966.87     60.88 o
   8   2  16     2017.45     2032.77     25.32 o
   9   2  16      686.48      692.40     38.30 o
  10   2  16     2298.22     2051.70     28.06 o
  11   2  16      947.33      843.72     20.83 o
  12   2  16       24.49       13.07     21.69 o
  13   2  16      290.99      274.51     24.76 o
  14   2  16      498.85      426.69     29.72 o
  15   2  16      831.90      832.85     31.86 o
  16   2  16     1151.77     1110.16     40.42 o
 -16   3  16      710.54      723.42     43.97 o
 -15   3  16      414.72      434.89     42.61 o
 -14   3  16      532.86      465.12     67.91 o
 -13   3  16      260.09      301.18     25.89 o
 -12   3  16     1567.31     1633.76     58.47 o
 -11   3  16      173.82      122.20     28.00 o
 -10   3  16     5313.72     5466.04     53.58 o
  -9   3  16        8.77       12.19     25.69 o
  -8   3  16     1534.56     1490.06     29.74 o
  -7   3  16      554.91      508.19     19.49 o
  -6   3  16     6369.71     6533.36     69.51 o
  -5   3  16     3399.45     3401.75     48.49 o
  -4   3  16      517.77      487.45     17.01 o
  -3   3  16     8173.24     8209.40     77.26 o
  -2   3  16     2652.25     2579.81     53.87 o
  -1   3  16     7313.67     7284.54     97.80 o
   0   3  16     3441.00     3293.35     34.19 o
   1   3  16     4202.12     4144.65     39.47 o
   2   3  16     2480.32     2440.07     41.81 o
   3   3  16     2473.13     2360.49     44.54 o
   4   3  16     3236.73     3197.98     36.70 o
   5   3  16     3770.38     3663.79     63.46 o
   6   3  16     1228.86     1284.38     26.98 o
   7   3  16       51.99       32.17     21.38 o
   8   3  16      661.20      650.43     18.51 o
   9   3  16        2.32       -0.53     17.69 o
  10   3  16     6988.92     7069.07     46.19 o
  11   3  16      867.24      776.40     23.93 o
  12   3  16     1282.57     1307.86     38.84 o
  13   3  16       33.90       33.14     33.51 o
  14   3  16     1224.86     1316.29     41.64 o
  15   3  16      335.69      280.49     40.88 o
 -16   4  16       77.17       80.53     47.46 o
 -15   4  16      358.73      331.36     44.90 o
 -14   4  16      466.04      550.05     50.72 o
 -13   4  16       28.32       55.37     32.11 o
 -12   4  16     1359.26     1410.48     40.65 o
 -11   4  16      126.14      138.78     28.83 o
 -10   4  16      711.05      686.56     27.02 o
  -9   4  16       47.87       78.75     25.09 o
  -8   4  16     2214.10     1953.39     33.03 o
  -7   4  16       47.68       66.95     20.77 o
  -6   4  16       88.43       75.64     18.17 o
  -5   4  16       42.21       55.35     17.51 o
  -4   4  16      896.94      910.89     25.94 o
  -3   4  16      683.68      582.45     27.87 o
  -2   4  16      936.43      859.45     23.16 o
  -1   4  16       15.03       10.88     19.49 o
   0   4  16     1571.45     1654.74     28.69 o
   1   4  16       64.73       67.72     19.85 o
   2   4  16        7.67       10.94     19.46 o
   3   4  16      319.01      320.24     27.09 o
   4   4  16     3606.97     3686.51     40.64 o
   5   4  16       34.18       30.27     21.52 o
   6   4  16     1992.80     1858.53     31.67 o
   7   4  16     1378.04     1347.23     28.71 o
   8   4  16      579.20      547.04     31.59 o
   9   4  16      126.60      152.94     25.09 o
  10   4  16      376.55      378.04     32.51 o
  11   4  16      580.88      567.73     32.39 o
  12   4  16      422.97      479.82     60.93 o
  13   4  16      621.28      629.79     53.13 o
  14   4  16     1568.43     1746.11     51.38 o
  15   4  16      157.99       98.72     43.59 o
 -15   5  16     1270.11     1461.82     47.76 o
 -14   5  16     3672.00     3995.87     80.56 o
 -13   5  16      216.60      210.18     34.79 o
 -12   5  16     4251.48     3979.48    134.76 o
 -11   5  16      491.19      472.40     41.01 o
 -10   5  16     3154.71     3135.60     81.14 o
  -9   5  16     3249.38     3195.94     49.92 o
  -8   5  16      290.55      332.30     31.88 o
  -7   5  16     7538.49     7844.81    180.77 o
  -6   5  16     1777.38     1749.13     37.08 o
  -5   5  16    15780.81    16879.03    214.21 o
  -4   5  16     1798.18     1662.52     68.72 o
  -3   5  16    11943.04    12028.65    169.34 o
  -2   5  16      473.91      380.07     22.27 o
  -1   5  16    21907.10    22996.49    109.30 o
   0   5  16      104.53       86.18     21.78 o
   1   5  16    10618.62    11036.53     67.93 o
   2   5  16       70.79       57.43     22.62 o
   3   5  16     4440.58     4546.87     47.83 o
   4   5  16     4719.63     4930.04     61.46 o
   5   5  16     3891.53     4074.92     44.35 o
   6   5  16     7827.23     8150.35    171.90 o
   7   5  16      965.94      995.90     44.53 o
   8   5  16     4516.48     4868.59     63.74 o
   9   5  16     1108.75     1134.42     37.69 o
  10   5  16     2922.99     3070.67     67.28 o
  11   5  16      103.49      110.90     42.77 o
  12   5  16      857.93      853.69     37.65 o
  13   5  16     1542.86     1518.47     61.07 o
  14   5  16     1203.80     1303.42     44.88 o
 -13   6  16      460.97      473.19     77.84 o
 -12   6  16      888.45      909.88     69.65 o
 -11   6  16     1333.55     1255.52     66.84 o
 -10   6  16     1026.38      942.88     39.05 o
  -9   6  16     1505.31     1532.32     43.15 o
  -8   6  16     1222.94     1219.21     40.55 o
  -7   6  16     1610.44     1545.45     60.69 o
  -6   6  16     1566.39     1610.16     35.93 o
  -5   6  16      108.17      134.99     25.07 o
  -4   6  16     2023.15     2057.52     75.16 o
  -3   6  16       12.37       11.04     24.78 o
  -2   6  16     4134.25     4095.78     76.00 o
  -1   6  16      414.88      339.97     23.89 o
   0   6  16     8107.53     8094.07    242.95 o
   1   6  16     2256.82     2174.95     78.51 o
   2   6  16      589.87      586.30     30.48 o
   3   6  16     2709.84     2433.28     82.03 o
   4   6  16     1562.61     1610.38     55.08 o
   5   6  16     1367.00     1372.95     38.59 o
   6   6  16     1429.49     1343.76     39.18 o
   7   6  16     2132.83     2180.10     47.48 o
   8   6  16      159.85      158.27     35.24 o
   9   6  16     2067.06     2146.09     72.73 o
  10   6  16      605.26      610.17     46.30 o
  11   6  16      620.31      600.20     48.35 o
  12   6  16      312.66      231.84     50.97 o
  13   6  16      387.68      318.78     81.35 o
 -12   7  16      119.16       92.59     47.97 o
 -11   7  16      180.53      164.40     44.69 o
 -10   7  16       65.50       55.61     36.19 o
  -9   7  16        0.63       21.72     33.51 o
  -8   7  16      389.12      338.91     32.00 o
  -7   7  16      260.45      243.62     37.31 o
  -6   7  16       89.27       64.86     43.26 o
  -5   7  16     2643.64     2431.26     98.83 o
  -4   7  16     1549.72     1539.27     43.79 o
  -3   7  16     2271.77     2109.68     88.48 o
  -2   7  16     1796.69     1872.06     69.44 o
  -1   7  16      323.48      274.40     33.74 o
   0   7  16     2479.14     2371.51     40.51 o
   1   7  16        6.15        9.05     27.71 o
   2   7  16        2.93       -0.53     26.32 o
   3   7  16       42.38       33.66     32.74 o
   4   7  16     1644.40     1746.97     43.62 o
   5   7  16     1075.79     1076.27     37.46 o
   6   7  16     2532.18     2480.70     55.18 o
   7   7  16     1064.28     1096.58     48.06 o
   8   7  16     1175.14     1240.09     86.10 o
   9   7  16     1149.24     1202.72     52.68 o
  10   7  16      482.38      428.28     92.94 o
  11   7  16        2.41        6.53     55.11 o
  -9   8  16     2954.14     3023.37     53.06 o
  -8   8  16      297.18      271.80     37.76 o
  -7   8  16     1987.53     2118.57     89.29 o
  -6   8  16       23.18       18.91     39.61 o
  -5   8  16      613.32      523.53     38.80 o
  -4   8  16        8.99        8.57     32.19 o
  -3   8  16        1.36       -3.30     35.13 o
  -2   8  16      366.14      253.25     35.88 o
  -1   8  16       78.91       82.57     30.02 o
   0   8  16     3874.81     3840.69    147.57 o
   1   8  16      104.25       72.03     35.40 o
   2   8  16     3874.72     4174.64     62.37 o
   3   8  16       26.31       27.12     38.19 o
   4   8  16     4623.34     4912.68     86.63 o
   5   8  16        9.37       29.38     50.35 o
   6   8  16     2037.43     2284.37     65.00 o
   7   8  16      530.03      484.60     50.89 o
   8   8  16      254.49      219.21     52.59 o
   9   8  16     1802.83     1848.31     66.77 o
  -6   9  16       16.06       71.86     46.94 o
  -5   9  16      168.09      100.65     43.78 o
  -4   9  16       81.73       67.53     36.90 o
  -3   9  16      361.77      294.21     36.20 o
  -2   9  16        6.21       -1.23     42.82 o
  -1   9  16       37.42       56.95     41.49 o
   0   9  16      291.96      275.53     42.36 o
   1   9  16        0.30       38.08     59.32 o
   2   9  16      269.11      223.08     53.30 o
   3   9  16       96.35      113.93     52.54 o
   4   9  16      282.61      334.19     54.48 o
   5   9  16      198.72      108.34     56.52 o
 -17   1  17      916.37      864.89     40.80 o
 -16   1  17     3234.79     3411.40     53.44 o
 -15   1  17      491.73      568.47     36.05 o
 -14   1  17     4747.09     4780.67     57.30 o
 -13   1  17     2968.01     3101.91     63.81 o
 -12   1  17     8636.36     8883.51    178.20 o
 -11   1  17      755.80      738.72     27.95 o
 -10   1  17     4826.52     4969.74     67.62 o
  -9   1  17      579.28      523.92     25.01 o
  -8   1  17     1371.67     1429.38     42.95 o
  -7   1  17     2491.18     2387.38     51.37 o
  -6   1  17     7542.00     7428.42     71.76 o
  -5   1  17    14374.72    14387.45    132.72 o
  -4   1  17     3483.01     3341.70     55.63 o
  -3   1  17     9162.57     9002.32     98.47 o
  -2   1  17     2157.25     2175.24     53.87 o
  -1   1  17    14234.24    14935.18    219.04 o
   0   1  17      416.25      346.97     16.40 o
   1   1  17     1859.90     1719.22     88.82 o
   2   1  17       22.08       18.86     11.98 o
   3   1  17      930.21      892.90     16.76 o
   4   1  17    10505.62    10681.44     91.92 o
   5   1  17     1535.69     1599.02     26.26 o
   6   1  17    19932.73    20886.75    125.06 o
   7   1  17      735.45      632.58     28.50 o
   8   1  17     7149.70     7081.35     62.78 o
   9   1  17     3136.73     3168.09     33.74 o
  10   1  17     7834.43     7887.57     52.32 o
  11   1  17     1272.10     1218.78     23.41 o
  12   1  17     1155.78     1085.57     22.01 o
  13   1  17      784.97      748.33     21.37 o
  14   1  17      135.54      137.29     27.17 o
  15   1  17     1439.26     1491.65     42.23 o
  16   1  17      842.99      816.20     59.98 o
 -16   2  17      973.79      972.49     45.55 o
 -15   2  17      201.72      160.54     35.32 o
 -14   2  17      413.28      374.07     32.94 o
 -13   2  17     1243.05     1235.57     33.79 o
 -12   2  17      949.67      926.72     56.94 o
 -11   2  17     2409.35     2364.97     39.90 o
 -10   2  17      931.51      831.52     33.95 o
  -9   2  17     3734.23     3973.94     67.26 o
  -8   2  17      834.07      839.17     25.39 o
  -7   2  17     2720.98     2699.15     36.34 o
  -6   2  17      351.67      335.65     21.37 o
  -5   2  17     8565.51     8555.11     48.75 o
  -4   2  17      560.93      499.83     16.18 o
  -3   2  17        6.61       21.21     15.47 o
  -2   2  17     4524.65     4533.98     39.69 o
  -1   2  17      593.27      511.35     21.64 o
   0   2  17     6085.69     5996.47     70.10 o
   1   2  17     1579.85     1500.83     56.33 o
   2   2  17    14742.95    15373.28    100.30 o
   3   2  17     1705.44     1706.85     27.71 o
   4   2  17     4795.38     4561.59     53.05 o
   5   2  17     4929.18     4827.80     76.46 o
   6   2  17     2365.07     2259.02     33.37 o
   7   2  17     2898.08     2976.53     67.11 o
   8   2  17      566.91      530.23     20.75 o
   9   2  17     4208.67     4011.02     41.79 o
  10   2  17      972.64      916.00     20.91 o
  11   2  17     1749.69     1635.88     59.90 o
  12   2  17       68.77       45.94     22.65 o
  13   2  17      839.76      825.76     33.75 o
  14   2  17      308.43      263.86     30.07 o
  15   2  17      170.61      109.77     40.16 o
  16   2  17       65.32       42.85     43.25 o
 -16   3  17     1152.49     1171.51     81.25 o
 -15   3  17       41.75       37.85     43.45 o
 -14   3  17      281.51      239.72     43.96 o
 -13   3  17       59.10       50.12     27.46 o
 -12   3  17     4685.72     4853.96     92.80 o
 -11   3  17      465.50      384.53     29.17 o
 -10   3  17     3084.15     3178.35     43.09 o
  -9   3  17     2594.37     2508.29     82.46 o
  -8   3  17      356.22      358.73     23.73 o
  -7   3  17     1534.79     1640.34     25.79 o
  -6   3  17        3.41       -8.11     20.24 o
  -5   3  17     3051.08     3025.04     30.99 o
  -4   3  17     1077.86      967.33     19.61 o
  -3   3  17     2195.04     2317.54     41.95 o
  -2   3  17     2848.82     2805.65     27.53 o
  -1   3  17     5102.67     5413.70     59.38 o
   0   3  17     2193.89     2108.82     28.39 o
   1   3  17      635.73      571.04     31.57 o
   2   3  17     2922.65     2900.87     35.08 o
   3   3  17      587.22      616.79     21.16 o
   4   3  17        1.74        6.07     19.60 o
   5   3  17     3569.91     3534.36     70.48 o
   6   3  17      376.91      348.06     21.06 o
   7   3  17     1211.91     1231.14     39.63 o
   8   3  17     2080.79     2100.83     66.26 o
   9   3  17      841.76      760.04     25.48 o
  10   3  17     1133.88     1194.77     26.72 o
  11   3  17       83.29       52.62     24.99 o
  12   3  17     2072.05     1992.94     59.46 o
  13   3  17      104.71      105.96     36.38 o
  14   3  17     1195.70     1154.27     39.71 o
  15   3  17      836.69      849.41     41.72 o
 -15   4  17     1856.04     2058.73     52.76 o
 -14   4  17      296.60      240.58     41.45 o
 -13   4  17     4073.61     4167.03     77.33 o
 -12   4  17      169.35      115.45     31.18 o
 -11   4  17     8464.67     8676.19    192.56 o
 -10   4  17      294.92      296.85     28.01 o
  -9   4  17     6347.46     6545.05    139.06 o
  -8   4  17     1986.73     2065.52     47.55 o
  -7   4  17     3594.49     3859.16     76.16 o
  -6   4  17     6862.13     7118.42     90.06 o
  -5   4  17     5858.78     5674.17     55.97 o
  -4   4  17    14600.03    14823.07    149.94 o
  -3   4  17     4441.26     4365.35    119.11 o
  -2   4  17    17197.22    17664.04    235.10 o
  -1   4  17       38.69       27.17     20.62 o
   0   4  17    16930.58    17281.44    234.40 o
   1   4  17       26.32       16.02     21.15 o
   2   4  17    12685.60    12151.24    292.70 o
   3   4  17     2549.77     2446.89     55.63 o
   4   4  17     5031.80     5120.73     79.00 o
   5   4  17     3192.95     3470.78     41.35 o
   6   4  17     2388.67     2506.58     45.27 o
   7   4  17     2354.32     2367.97     87.49 o
   8   4  17      362.83      336.20     23.87 o
   9   4  17     2711.19     2866.56     40.52 o
  10   4  17       76.27      105.91     32.74 o
  11   4  17     3094.99     3051.86     54.78 o
  12   4  17       58.48       27.06     35.99 o
  13   4  17     1725.23     1828.26     54.07 o
  14   4  17     1849.75     1926.15     76.11 o
 -14   5  17       20.08       24.91     39.34 o
 -13   5  17       75.85       96.61     36.10 o
 -12   5  17       30.03       48.19     33.74 o
 -11   5  17        1.72        8.16     32.34 o
 -10   5  17      256.31      269.61     45.25 o
  -9   5  17        2.30       13.97     45.70 o
  -8   5  17      550.19      592.28     32.96 o
  -7   5  17       88.58       84.01     25.33 o
  -6   5  17     3788.99     3789.44     82.95 o
  -5   5  17     2762.46     2973.74     56.87 o
  -4   5  17     1842.08     1891.97     54.52 o
  -3   5  17      493.07      449.43     24.20 o
  -2   5  17     1593.36     1636.98     41.78 o
  -1   5  17     1858.06     1946.76     33.14 o
   0   5  17      278.16      234.23     22.99 o
   1   5  17     4170.37     3970.37     73.66 o
   2   5  17      364.87      409.78     27.45 o
   3   5  17     1552.24     1581.76     30.99 o
   4   5  17      614.96      552.60     27.49 o
   5   5  17      631.26      532.84     23.94 o
   6   5  17     2516.65     2663.82     60.10 o
   7   5  17       57.83       53.20     25.54 o
   8   5  17      976.04      905.57     35.36 o
   9   5  17       41.02       35.01     35.02 o
  10   5  17     1119.41     1095.77     40.83 o
  11   5  17      199.71      192.54     45.00 o
  12   5  17       37.06       15.18     48.04 o
  13   5  17      195.71      206.95     50.60 o
 -13   6  17     1755.25     1713.83     57.19 o
 -12   6  17      236.64      269.95     43.38 o
 -11   6  17      492.21      459.66     42.45 o
 -10   6  17      178.90      197.50     40.14 o
  -9   6  17       11.61        6.07     31.46 o
  -8   6  17      592.89      498.01     34.64 o
  -7   6  17       46.82       65.13     42.88 o
  -6   6  17     1586.05     1679.36     41.56 o
  -5   6  17       19.87       42.80     25.76 o
  -4   6  17     3446.27     3635.66    148.06 o
  -3   6  17     1208.96     1211.27     29.29 o
  -2   6  17     3109.68     3089.61     78.13 o
  -1   6  17     1994.72     2068.11     69.55 o
   0   6  17     1003.99      915.08     33.79 o
   1   6  17     2989.67     3046.98     58.89 o
   2   6  17      193.17      154.76     24.79 o
   3   6  17      610.49      578.47     25.52 o
   4   6  17      279.90      266.85     25.55 o
   5   6  17     1195.55     1227.68     38.07 o
   6   6  17     4179.10     4371.27     62.24 o
   7   6  17     1929.83     1992.68     57.70 o
   8   6  17     3638.56     3858.34     61.53 o
   9   6  17     2145.25     2121.35     60.50 o
  10   6  17      326.28      276.45     46.62 o
  11   6  17      609.43      646.16     48.94 o
  12   6  17      215.71      105.50     52.95 o
 -11   7  17      970.93      985.52     46.17 o
 -10   7  17     2260.81     2229.55     78.12 o
  -9   7  17     1668.72     1556.13     49.11 o
  -8   7  17     1623.51     1649.07     40.44 o
  -7   7  17     1178.14     1053.54     75.55 o
  -6   7  17      835.47      694.43     43.26 o
  -5   7  17      390.95      367.53     33.80 o
  -4   7  17       15.52       -8.24     32.62 o
  -3   7  17       11.23       12.90     28.35 o
  -2   7  17        0.15        2.07     29.01 o
  -1   7  17     2032.52     1838.51     36.76 o
   0   7  17      289.31      245.74     27.58 o
   1   7  17     1570.32     1326.94     77.25 o
   2   7  17        0.56      -20.94     28.33 o
   3   7  17      115.10      119.88     35.24 o
   4   7  17      165.47      194.72     35.80 o
   5   7  17     2152.24     2328.60     50.04 o
   6   7  17        9.14       32.70     36.41 o
   7   7  17      115.27       66.81     45.69 o
   8   7  17       10.33       21.72     48.82 o
   9   7  17        9.42       45.14     48.86 o
  10   7  17      738.56      717.81     54.92 o
  -9   8  17      340.86      286.44     40.42 o
  -8   8  17      198.01      223.72     39.06 o
  -7   8  17       55.38       56.54     44.21 o
  -6   8  17      465.86      385.67     47.16 o
  -5   8  17      242.38      216.31     34.02 o
  -4   8  17     1161.75     1107.51     58.76 o
  -3   8  17     1019.19      987.09     56.80 o
  -2   8  17     2758.14     2844.06    101.50 o
  -1   8  17       16.95       32.37     31.66 o
   0   8  17      316.68      338.54     31.79 o
   1   8  17       56.02       10.07     36.85 o
   2   8  17      574.99      554.25     75.66 o
   3   8  17      776.54      697.46     38.92 o
   4   8  17       16.79       42.96     39.17 o
   5   8  17     2351.84     2574.27     71.69 o
   6   8  17        0.63      -14.37     51.81 o
   7   8  17     2336.09     2366.05     84.68 o
   8   8  17      164.64      166.99     70.18 o
  -5   9  17      700.47      581.47     47.25 o
  -4   9  17      493.20      507.94     38.34 o
  -3   9  17      444.33      454.35     38.82 o
  -2   9  17       18.15        2.70     43.81 o
  -1   9  17     4282.66     4723.48     92.41 o
   0   9  17      268.15      189.75     52.06 o
   1   9  17     4118.68     4219.93    151.68 o
   2   9  17      241.28      247.36     52.02 o
   3   9  17     3440.05     3925.21    119.73 o
   4   9  17      189.01      211.09     55.24 o
 -16   0  18     1670.52     1556.80    104.97 o
 -15   0  18     2999.57     3203.99    108.39 o
 -14   0  18     4101.66     4185.11    167.03 o
 -13   0  18     5937.33     6133.25    192.76 o
 -12   0  18     5209.10     5384.68     81.76 o
 -11   0  18     2570.93     2485.83     58.09 o
 -10   0  18     3307.17     3234.68    114.07 o
  -9   0  18     4196.36     4479.11     71.04 o
  -8   0  18      337.21      404.05     34.74 o
  -7   0  18     8900.43     9033.82     88.52 o
  -6   0  18     3988.88     3882.87     59.22 o
  -5   0  18    26938.34    27478.64    334.20 o
  -4   0  18    13480.87    13481.36    221.78 o
  -3   0  18     9153.99     8657.04    236.98 o
  -2   0  18    23992.97    23312.63   1027.50 o
  -1   0  18     8502.95     8211.07    329.87 o
   0   0  18    25216.18    25764.26    738.00 o
   1   0  18     5719.41     5483.92    117.91 o
   2   0  18    10760.28    10446.59    149.06 o
   3   0  18       35.26       48.31     18.55 o
   4   0  18     3836.13     3749.30     42.04 o
   5   0  18    17601.34    18129.91    276.74 o
   6   0  18     6566.11     6536.49     76.89 o
   7   0  18    20594.86    21915.41    215.48 o
   8   0  18     6398.45     6674.23     68.60 o
   9   0  18     8307.26     8744.40    183.05 o
  10   0  18     4134.73     4288.90     66.65 o
  11   0  18    10900.59    11445.46    133.51 o
  12   0  18        5.29       -7.52     26.35 o
  13   0  18      791.65      799.87     29.94 o
  14   0  18     1855.75     2069.01     53.97 o
  15   0  18     1949.83     1627.86     42.46 o
 -16   1  18       57.01       36.16     39.36 o
 -15   1  18      263.43      281.57     42.32 o
 -14   1  18       93.95       61.34     34.03 o
 -13   1  18     1184.10     1225.88     34.14 o
 -12   1  18     2586.34     2729.68     43.77 o
 -11   1  18       53.63       22.20     27.73 o
 -10   1  18     4175.76     4022.23     69.72 o
  -9   1  18       87.15       64.91     26.21 o
  -8   1  18      609.81      622.12     24.66 o
  -7   1  18       45.83       70.59     23.88 o
  -6   1  18     3134.97     3065.67     38.21 o
  -5   1  18      136.49      148.17     17.99 o
  -4   1  18     3401.35     3402.04     44.59 o
  -3   1  18     1835.05     1779.12     25.71 o
  -2   1  18       18.83       83.61     25.99 o
  -1   1  18     5470.98     5611.99    144.86 o
   0   1  18      777.99      879.44     20.54 o
   1   1  18    16094.08    15850.64    300.73 o
   2   1  18        4.36       31.86     12.41 o
   3   1  18    12001.60    12101.25     93.60 o
   4   1  18      445.06      446.07     15.32 o
   5   1  18     3373.29     3086.21     30.62 o
   6   1  18     4356.30     4157.38     58.13 o
   7   1  18     1013.01      864.75     31.54 o
   8   1  18     1724.84     1577.52     53.50 o
   9   1  18      142.63      103.98     17.85 o
  10   1  18     5440.44     5534.16     63.51 o
  11   1  18      142.38      110.68     19.57 o
  12   1  18     2160.08     2174.45     28.60 o
  13   1  18      520.96      561.70     22.40 o
  14   1  18     2804.08     2818.38     36.07 o
  15   1  18     1006.29      972.78     46.73 o
 -16   2  18       43.33       21.48     47.32 o
 -15   2  18      849.79      860.94     37.12 o
 -14   2  18      166.35      129.87     34.13 o
 -13   2  18     2913.20     3008.82     46.79 o
 -12   2  18      243.83      237.82     30.80 o
 -11   2  18     4344.80     4173.16    164.98 o
 -10   2  18        5.67        0.52     27.99 o
  -9   2  18     2457.36     2426.38     51.63 o
  -8   2  18     1369.93     1339.15     55.94 o
  -7   2  18      211.35      214.57     29.36 o
  -6   2  18     1537.43     1341.44     72.81 o
  -5   2  18       11.42       20.84     17.03 o
  -4   2  18     3904.42     3654.30     52.52 o
  -3   2  18      101.34      144.81     16.66 o
  -2   2  18     2829.37     2919.37     44.36 o
  -1   2  18      690.37      602.64     16.52 o
   0   2  18     1569.00     1546.57     31.26 o
   1   2  18      230.18      228.17     21.26 o
   2   2  18      124.93      109.11     18.52 o
   3   2  18      143.27      147.09     18.88 o
   4   2  18       39.10       44.09     19.62 o
   5   2  18     2269.59     2314.03     49.25 o
   6   2  18      507.03      424.96     21.45 o
   7   2  18     2235.27     2067.75     65.39 o
   8   2  18        4.08        3.97     22.87 o
   9   2  18     2272.61     2308.78     31.11 o
  10   2  18     2084.69     2091.05     62.24 o
  11   2  18     2370.13     2447.53     32.40 o
  12   2  18      609.55      547.50     23.15 o
  13   2  18      371.91      345.82     24.95 o
  14   2  18       17.28       -5.94     38.03 o
  15   2  18      287.10      301.71     42.27 o
 -15   3  18       22.50       67.43     43.76 o
 -14   3  18      424.34      460.22     48.16 o
 -13   3  18        1.23       -8.54     32.53 o
 -12   3  18      118.57       69.30     31.03 o
 -11   3  18     1631.65     1624.11     56.73 o
 -10   3  18     3929.47     4203.07     48.98 o
  -9   3  18      771.15      771.87     27.52 o
  -8   3  18     1674.42     1621.00     31.93 o
  -7   3  18     1415.59     1281.36     33.09 o
  -6   3  18     4137.20     3998.46     72.18 o
  -5   3  18       30.69       31.73     18.54 o
  -4   3  18     1253.01     1159.38     39.27 o
  -3   3  18      595.86      544.43     16.83 o
  -2   3  18        3.12        4.59     15.73 o
  -1   3  18     8770.15     8634.34    145.32 o
   0   3  18       20.84       10.89     20.40 o
   1   3  18     5024.32     4917.83    142.75 o
   2   3  18      120.54       82.95     20.52 o
   3   3  18     5507.58     5469.20    101.07 o
   4   3  18      464.62      379.56     29.45 o
   5   3  18     7492.79     7769.07     64.80 o
   6   3  18     4795.47     4846.42     48.04 o
   7   3  18     1654.24     1594.78     47.65 o
   8   3  18     1131.13     1140.85     28.17 o
   9   3  18       83.49       39.21     25.01 o
  10   3  18     1674.15     1732.98     34.25 o
  11   3  18       31.42       36.16     26.22 o
  12   3  18     1327.16     1385.60     36.00 o
  13   3  18       23.58       39.55     37.51 o
  14   3  18     1050.17      969.12     53.91 o
  15   3  18      109.43       96.73     44.54 o
 -15   4  18      127.53       96.37     46.65 o
 -14   4  18       12.99       -9.88     43.24 o
 -13   4  18     1297.83     1344.16     55.88 o
 -12   4  18        0.20       10.38     31.77 o
 -11   4  18     4381.50     4658.80    108.87 o
 -10   4  18        9.42       19.00     28.42 o
  -9   4  18     2452.73     2415.20     38.32 o
  -8   4  18      284.86      246.91     25.44 o
  -7   4  18     1393.19     1458.91     25.20 o
  -6   4  18      109.79       93.62     19.16 o
  -5   4  18        3.31        5.56     22.25 o
  -4   4  18     2799.53     2685.36     54.66 o
  -3   4  18        0.03        7.73     22.09 o
  -2   4  18     1873.42     1805.30     60.30 o
  -1   4  18      296.47      308.41     21.74 o
   0   4  18      649.36      688.78     35.24 o
   1   4  18      617.94      572.82     25.18 o
   2   4  18       39.14       39.37     22.66 o
   3   4  18      332.78      282.54     36.16 o
   4   4  18      205.37      207.90     22.70 o
   5   4  18      910.09      834.62     31.43 o
   6   4  18       19.39       26.35     24.64 o
   7   4  18       50.88       44.96     25.17 o
   8   4  18      228.82      196.50     25.63 o
   9   4  18       23.52       48.97     26.34 o
  10   4  18       77.12       58.96     34.59 o
  11   4  18     1425.47     1384.47     88.20 o
  12   4  18      107.16       98.97     46.49 o
  13   4  18      474.05      479.19     40.36 o
  14   4  18      150.31      164.56     43.45 o
 -14   5  18     3844.52     3776.02     54.95 o
 -13   5  18      944.28      923.17     43.22 o
 -12   5  18     7165.25     7935.68     89.91 o
 -11   5  18     1188.00     1202.09     51.77 o
 -10   5  18     7186.40     7273.76    182.29 o
  -9   5  18       42.70       38.63     47.47 o
  -8   5  18     1942.78     1834.44     48.64 o
  -7   5  18      896.53      870.90     26.08 o
  -6   5  18     2727.65     2753.27    111.67 o
  -5   5  18     6820.77     6945.84    158.64 o
  -4   5  18     3507.40     3833.64     84.21 o
  -3   5  18     8430.98     8690.11    202.84 o
  -2   5  18     3596.69     3482.39    111.14 o
  -1   5  18     8139.56     8723.58    116.81 o
   0   5  18     1252.84     1297.51     41.87 o
   1   5  18    12212.81    12884.90    126.74 o
   2   5  18     1156.85     1082.39     52.52 o
   3   5  18     3370.72     3430.89     78.23 o
   4   5  18     4971.33     5310.73     95.78 o
   5   5  18     5328.74     5558.79     89.49 o
   6   5  18     3506.44     3653.05     45.47 o
   7   5  18     3201.76     3410.48     44.08 o
   8   5  18     3704.62     3853.04    121.51 o
   9   5  18     5346.23     5709.18     72.33 o
  10   5  18     6405.36     6578.36    173.56 o
  11   5  18      320.20      376.18     46.42 o
  12   5  18     2216.53     2325.07    113.38 o
  13   5  18      137.38       98.94     52.77 o
 -12   6  18      341.49      283.86     44.58 o
 -11   6  18      766.91      863.33     43.16 o
 -10   6  18       15.98        1.48     41.08 o
  -9   6  18     1374.74     1345.99     81.12 o
  -8   6  18      182.03      148.76     35.67 o
  -7   6  18     3568.91     3474.94     69.89 o
  -6   6  18      967.09      898.75     55.75 o
  -5   6  18     2679.85     2559.48     38.87 o
  -4   6  18      793.40      832.77     42.16 o
  -3   6  18      611.14      577.19     49.87 o
  -2   6  18      463.96      482.26     35.84 o
  -1   6  18       29.24       -0.37     25.60 o
   0   6  18     4040.02     4179.68     65.49 o
   1   6  18       48.63       51.52     25.59 o
   2   6  18     2091.74     2067.13     76.48 o
   3   6  18      196.72      197.96     26.96 o
   4   6  18     2356.07     2436.33     38.64 o
   5   6  18      309.86      215.89     33.73 o
   6   6  18     3534.41     3617.99     62.28 o
   7   6  18      861.40      797.39     35.62 o
   8   6  18      955.76      855.40     40.53 o
   9   6  18     1884.17     1858.31     58.19 o
  10   6  18      109.52       62.16     49.48 o
  11   6  18     1905.93     2020.86     62.60 o
 -11   7  18      992.01      936.53     40.18 o
 -10   7  18      719.05      715.30     37.53 o
  -9   7  18        6.59       12.14     36.55 o
  -8   7  18        2.98       15.13     35.03 o
  -7   7  18      289.68      234.21     46.22 o
  -6   7  18       13.43       27.51     45.24 o
  -5   7  18     1553.36     1426.35     39.18 o
  -4   7  18       89.86       76.11     35.39 o
  -3   7  18     2198.24     2389.20     75.12 o
  -2   7  18      172.37      159.64     28.77 o
  -1   7  18      528.45      459.99     27.83 o
   0   7  18     1412.88     1398.15     33.10 o
   1   7  18       84.81       75.56     29.18 o
   2   7  18      690.50      598.83     28.25 o
   3   7  18      135.32      113.24     34.85 o
   4   7  18       47.18       37.40     36.02 o
   5   7  18       24.47        1.72     37.43 o
   6   7  18     1098.15     1113.78     41.02 o
   7   7  18      322.10      262.90     40.02 o
   8   7  18     1262.90     1222.20     53.25 o
   9   7  18     1175.57     1211.40    102.43 o
  10   7  18      240.62      223.72     53.77 o
  -8   8  18     1443.98     1562.51     43.46 o
  -7   8  18     2891.45     2788.79     58.78 o
  -6   8  18     1005.35      783.27     42.76 o
  -5   8  18      927.06      871.19     40.86 o
  -4   8  18       70.93       60.44     39.01 o
  -3   8  18      454.69      369.19     37.60 o
  -2   8  18      369.82      299.87     37.29 o
  -1   8  18      438.29      406.15     32.49 o
   0   8  18     3699.34     3607.37    166.39 o
   1   8  18      946.94      943.48     39.02 o
   2   8  18     1738.90     1771.87     46.72 o
   3   8  18      145.91      137.21     42.29 o
   4   8  18     1452.17     1510.09     45.49 o
   5   8  18       47.46       77.62     51.69 o
   6   8  18      353.45      304.67     53.12 o
   7   8  18       16.20       44.15     55.57 o
  -3   9  18      529.15      512.10     51.49 o
  -2   9  18      112.92      119.54     45.92 o
  -1   9  18      573.23      451.45     53.92 o
   0   9  18      107.09       97.21     53.76 o
   1   9  18      213.57      171.12     56.24 o
   2   9  18       11.83       11.07     55.98 o
 -16   1  19     1220.98     1226.50     39.88 o
 -15   1  19      360.57      369.84     37.60 o
 -14   1  19     1584.48     1582.89     38.99 o
 -13   1  19     3026.15     3097.81     76.99 o
 -12   1  19     3241.88     3412.84     53.87 o
 -11   1  19      564.11      551.65     49.43 o
 -10   1  19     3997.69     3843.97     47.97 o
  -9   1  19      123.46      105.88     26.39 o
  -8   1  19     1498.47     1506.07     51.45 o
  -7   1  19       48.76       76.97     24.76 o
  -6   1  19     3239.76     3392.42     34.61 o
  -5   1  19     5582.70     5491.11     83.63 o
  -4   1  19     6045.44     5889.19    124.01 o
  -3   1  19     7647.17     7251.62    194.18 o
  -2   1  19    12323.61    12394.30     89.03 o
  -1   1  19    18088.00    18818.55     76.76 o
   0   1  19     6683.80     6470.52     47.76 o
   1   1  19     3251.13     3226.90    109.73 o
   2   1  19     4648.62     4804.90     47.07 o
   3   1  19     3418.42     3381.74     62.74 o
   4   1  19       24.94       17.11     15.49 o
   5   1  19     2707.39     2664.15     29.21 o
   6   1  19     6285.80     6312.64     59.45 o
   7   1  19     2251.37     2231.92     42.89 o
   8   1  19     3075.87     3081.75     34.90 o
   9   1  19     2563.95     2611.90     33.83 o
  10   1  19     6099.51     6282.39     57.68 o
  11   1  19     1537.70     1461.95     24.06 o
  12   1  19     2408.06     2328.10     29.68 o
  13   1  19       44.50       42.34     23.56 o
  14   1  19      867.12      827.11     26.25 o
  15   1  19      795.40      715.17     34.68 o
 -16   2  19        3.82      -15.56     49.11 o
 -15   2  19        0.89      -15.69     38.30 o
 -14   2  19      117.57      123.76     35.64 o
 -13   2  19      103.37       99.90     33.35 o
 -12   2  19        1.63       -9.04     31.18 o
 -11   2  19     2883.45     2919.16     44.16 o
 -10   2  19      855.78      844.18     29.05 o
  -9   2  19     6349.46     6368.40     83.53 o
  -8   2  19      665.21      596.51     25.41 o
  -7   2  19      899.64      777.20     25.35 o
  -6   2  19     2437.92     2237.12     30.82 o
  -5   2  19     3794.58     3569.91     33.66 o
  -4   2  19      206.29      168.11     16.88 o
  -3   2  19      330.48      331.10     16.85 o
  -2   2  19     2629.79     2504.99     43.10 o
  -1   2  19      549.23      463.84     19.47 o
   0   2  19     1541.53     1303.51     62.32 o
   1   2  19     2247.29     2301.56     32.32 o
   2   2  19     6221.90     6250.32     87.31 o
   3   2  19     3099.27     3051.42     36.90 o
   4   2  19     5084.39     5252.64     47.85 o
   5   2  19        1.53        7.12     21.37 o
   6   2  19     5921.28     5928.32     87.60 o
   7   2  19      651.46      629.07     23.41 o
   8   2  19      295.31      329.05     25.31 o
   9   2  19     1161.62     1219.81     34.08 o
  10   2  19       66.88       73.23     23.17 o
  11   2  19     3909.57     3747.69    117.74 o
  12   2  19        7.09        3.99     27.75 o
  13   2  19     3916.48     4126.60     60.62 o
  14   2  19      483.91      336.87     40.19 o
  15   2  19     1578.94     1688.29     46.95 o
 -15   3  19      139.42      146.70     45.50 o
 -14   3  19      147.20      138.52     42.46 o
 -13   3  19      979.49      988.14     37.93 o
 -12   3  19     3531.69     3826.11     55.77 o
 -11   3  19      669.77      587.95     31.07 o
 -10   3  19     4260.00     4104.89     69.46 o
  -9   3  19      226.00      229.02     37.86 o
  -8   3  19     2758.17     2607.89     76.49 o
  -7   3  19        7.63       10.11     19.16 o
  -6   3  19      877.05      928.99     33.93 o
  -5   3  19     1875.96     1692.13     25.47 o
  -4   3  19       63.93       52.36     17.76 o
  -3   3  19     5056.08     5178.95     78.11 o
  -2   3  19      450.63      395.04     17.16 o
  -1   3  19     5812.60     5903.07     62.43 o
   0   3  19      558.74      488.82     22.26 o
   1   3  19     3773.71     3674.17     51.07 o
   2   3  19     1083.40      969.37     25.43 o
   3   3  19     2010.43     2092.61     33.06 o
   4   3  19        5.94       16.02     21.97 o
   5   3  19      608.40      541.65     23.06 o
   6   3  19      167.41      125.60     23.55 o
   7   3  19        1.77        9.57     24.85 o
   8   3  19      275.55      236.79     25.01 o
   9   3  19     1377.99     1439.11     32.35 o
  10   3  19     1002.76      985.20     29.46 o
  11   3  19      384.04      345.99     29.41 o
  12   3  19     2210.40     2152.42     48.76 o
  13   3  19      485.68      388.17     38.63 o
  14   3  19      259.63      294.42     42.03 o
 -14   4  19     1279.76     1502.82     47.76 o
 -13   4  19     1908.66     2028.67     41.49 o
 -12   4  19      734.43      771.81     40.24 o
 -11   4  19     3325.98     3385.73     54.32 o
 -10   4  19      659.15      659.48     29.56 o
  -9   4  19     5645.34     5626.64    236.21 o
  -8   4  19       90.12       87.45     26.80 o
  -7   4  19     4464.05     4588.85    106.41 o
  -6   4  19        1.04       -9.24     24.35 o
  -5   4  19     4726.09     4575.01    137.84 o
  -4   4  19     3112.37     3220.98     40.41 o
  -3   4  19     6187.36     6341.80     64.79 o
  -2   4  19     7004.74     7272.40    115.68 o
  -1   4  19     3674.84     3511.61    158.22 o
   0   4  19    20339.11    21349.31    119.05 o
   1   4  19     1647.91     1635.55     64.18 o
   2   4  19    14992.66    15225.79    153.99 o
   3   4  19      457.49      390.14     23.27 o
   4   4  19     7239.97     7500.25    108.00 o
   5   4  19     1708.03     1648.29     32.51 o
   6   4  19     9610.47     9979.48    167.04 o
   7   4  19     3034.49     3105.64     61.42 o
   8   4  19     4687.41     4920.98     84.72 o
   9   4  19     3767.98     3823.61     97.61 o
  10   4  19     1498.67     1499.99     62.37 o
  11   4  19     4038.81     4472.18    113.14 o
  12   4  19      774.22      709.70     48.71 o
  13   4  19     2806.00     2850.24     69.80 o
 -13   5  19      405.01      469.74     45.33 o
 -12   5  19      320.79      324.98     43.41 o
 -11   5  19      186.54      175.64     41.26 o
 -10   5  19      548.17      513.23     49.63 o
  -9   5  19      306.03      212.77     36.15 o
  -8   5  19      134.17      131.93     30.21 o
  -7   5  19      572.48      449.36     31.62 o
  -6   5  19      395.59      369.95     25.89 o
  -5   5  19      486.82      404.44     27.11 o
  -4   5  19     1245.02     1312.52     49.79 o
  -3   5  19        7.49       19.16     24.42 o
  -2   5  19     1689.51     1513.20     37.28 o
  -1   5  19      263.52      250.97     24.77 o
   0   5  19     1329.13     1347.33     46.61 o
   1   5  19      934.18      780.43     26.11 o
   2   5  19      237.48      206.34     25.30 o
   3   5  19      227.84      208.11     32.70 o
   4   5  19      141.62      112.69     25.70 o
   5   5  19     3020.97     2861.18     58.53 o
   6   5  19       53.51       51.23     27.64 o
   7   5  19     4764.07     4978.26     59.55 o
   8   5  19        2.96       -6.46     34.20 o
   9   5  19      992.36     1094.43     66.72 o
  10   5  19      796.85      867.73     39.28 o
  11   5  19       51.45       37.02     48.17 o
  12   5  19      229.99      150.50     50.31 o
 -12   6  19     1483.61     1468.66     70.20 o
 -11   6  19     2717.01     2499.82     61.87 o
 -10   6  19     1365.72     1295.48     63.88 o
  -9   6  19     2060.68     2009.48     50.23 o
  -8   6  19       18.69       19.75     38.57 o
  -7   6  19      909.04      853.72     43.07 o
  -6   6  19     1163.04     1160.17     74.23 o
  -5   6  19      225.04      203.75     27.71 o
  -4   6  19     4840.24     4919.90    142.14 o
  -3   6  19      288.19      330.83     37.37 o
  -2   6  19     1198.83     1285.81     59.24 o
  -1   6  19       93.38      120.13     26.21 o
   0   6  19       22.35       29.89     26.62 o
   1   6  19      819.69      761.80     27.22 o
   2   6  19      412.47      313.52     27.52 o
   3   6  19      544.14      423.05     33.78 o
   4   6  19       28.96       36.96     29.05 o
   5   6  19     1654.72     1665.74     51.14 o
   6   6  19      133.92      134.83     35.64 o
   7   6  19     2366.51     2371.09     76.07 o
   8   6  19     1083.88     1168.95     64.16 o
   9   6  19     2364.76     2468.53     54.80 o
  10   6  19     1833.01     2045.16     62.84 o
  11   6  19      286.97      270.38     55.58 o
 -10   7  19     1850.25     1783.96     44.67 o
  -9   7  19      166.68      165.12     37.81 o
  -8   7  19     2751.99     2721.20     69.50 o
  -7   7  19      549.24      429.74     48.27 o
  -6   7  19     2844.09     2707.65    143.03 o
  -5   7  19     1979.40     2039.02     81.59 o
  -4   7  19      631.24      709.20     63.30 o
  -3   7  19      189.17      167.31     29.94 o
  -2   7  19      188.43      152.65     29.84 o
  -1   7  19      911.17      979.84     70.46 o
   0   7  19      927.56      907.63     30.81 o
   1   7  19     3311.34     3184.53     52.93 o
   2   7  19      661.40      651.61     30.11 o
   3   7  19     2712.65     2778.27     81.37 o
   4   7  19      230.82      177.90     37.71 o
   5   7  19     1935.38     1939.79     49.43 o
   6   7  19       60.85       19.51     40.33 o
   7   7  19       46.80       51.36     41.53 o
   8   7  19       82.94       69.13     52.58 o
   9   7  19        4.57       32.81     53.27 o
  -7   8  19      239.85      268.15     46.86 o
  -6   8  19      430.21      326.07     44.76 o
  -5   8  19      381.24      306.05     51.97 o
  -4   8  19       74.87       93.17     40.04 o
  -3   8  19     1649.65     1501.80     84.23 o
  -2   8  19     2237.58     2066.44     47.80 o
  -1   8  19      505.41      542.27     33.72 o
   0   8  19      723.95      763.61     48.79 o
   1   8  19      701.92      712.55     49.34 o
   2   8  19      728.67      730.24     40.90 o
   3   8  19       76.35       55.02     41.86 o
   4   8  19      601.99      541.10     43.94 o
   5   8  19      142.68      130.14     43.93 o
   6   8  19      300.23      306.01     53.70 o
 -16   0  20      930.71      835.77     59.01 o
 -15   0  20     2226.89     2562.76     68.80 o
 -14   0  20     1896.87     1818.63     85.92 o
 -13   0  20     3533.22     3534.33     72.46 o
 -12   0  20     2997.46     3089.73    123.72 o
 -11   0  20     2422.70     2420.07    143.34 o
 -10   0  20     2788.31     2594.47     59.41 o
  -9   0  20     7412.94     7546.65     89.92 o
  -8   0  20     1866.24     1887.34     54.15 o
  -7   0  20      346.32      330.90     35.63 o
  -6   0  20        2.30        8.97     20.01 o
  -5   0  20     4114.63     4160.24     75.51 o
  -4   0  20     3834.80     3672.47     55.14 o
  -3   0  20    15334.48    16723.45    170.99 o
  -2   0  20     7374.29     7360.40    390.17 o
  -1   0  20    19616.13    19676.85     87.18 o
   0   0  20     3530.98     3556.74    200.71 o
   1   0  20     9811.80     9960.88    299.52 o
   2   0  20     2391.23     2087.89    177.13 o
   3   0  20     8817.42     8978.23    143.89 o
   4   0  20     4295.69     4189.52     79.30 o
   5   0  20      280.48      265.80     23.35 o
   6   0  20    11755.32    12218.60    152.77 o
   7   0  20     6161.62     6316.47     89.18 o
   8   0  20     6777.55     7140.53    143.46 o
   9   0  20     5028.08     5519.76    153.83 o
  10   0  20     5327.13     5730.21    110.23 o
  11   0  20     9059.27     9554.52    121.47 o
  12   0  20     2740.44     3200.96     45.40 o
  13   0  20     1618.43     1775.13     66.26 o
  14   0  20      401.95      290.74     33.55 o
  15   0  20     4181.54     4654.16     82.66 o
 -15   1  20      156.55      175.56     38.81 o
 -14   1  20        2.81        0.03     35.90 o
 -13   1  20       56.28       33.97     33.92 o
 -12   1  20       21.68       23.92     32.36 o
 -11   1  20        2.29       12.04     30.13 o
 -10   1  20     4433.45     4605.11     60.76 o
  -9   1  20        0.45       13.66     27.63 o
  -8   1  20     1742.34     1688.90     33.98 o
  -7   1  20     4593.27     4611.44     60.00 o
  -6   1  20     1825.58     1775.27     46.17 o
  -5   1  20     3784.85     3666.48     64.51 o
  -4   1  20     2328.37     2375.38     74.91 o
  -3   1  20        2.97       11.87     17.91 o
  -2   1  20     2330.68     2391.32     77.67 o
  -1   1  20     1258.04     1413.37     84.48 o
   0   1  20      190.63      257.88     27.29 o
   1   1  20       55.00       80.15     18.45 o
   2   1  20      885.75      851.86     20.79 o
   3   1  20     2280.64     2046.20     45.63 o
   4   1  20     2086.57     2114.06     51.76 o
   5   1  20     3468.69     3367.94     46.99 o
   6   1  20      697.18      589.96     19.06 o
   7   1  20     2326.78     2218.42     41.35 o
   8   1  20       91.29       58.08     21.06 o
   9   1  20      316.46      329.85     21.96 o
  10   1  20     1723.64     1659.48     52.88 o
  11   1  20      162.91      134.93     22.63 o
  12   1  20     4619.98     4789.84     40.90 o
  13   1  20       14.39       19.78     23.97 o
  14   1  20     1930.62     2009.39     50.24 o
 -15   2  20       31.70       28.96     39.09 o
 -14   2  20     1642.65     1797.36     44.35 o
 -13   2  20     1642.32     1714.79     40.03 o
 -12   2  20      433.25      425.47     39.92 o
 -11   2  20     3966.62     3966.19     62.28 o
 -10   2  20      550.43      556.07     49.42 o
  -9   2  20     6288.43     6504.41     85.88 o
  -8   2  20      354.55      377.80     26.50 o
  -7   2  20     1016.84      920.16     38.08 o
  -6   2  20       15.82       19.97     19.83 o
  -5   2  20      942.20      938.36     47.57 o
  -4   2  20     6354.06     6256.79     89.39 o
  -3   2  20     1033.70      947.66     23.00 o
  -2   2  20     5316.22     5043.72     91.10 o
  -1   2  20      361.48      366.58     16.97 o
   0   2  20     5565.71     5598.24     47.63 o
   1   2  20       88.38       94.91     20.15 o
   2   2  20     5061.82     5147.01     95.43 o
   3   2  20       72.16       80.12     21.02 o
   4   2  20      459.55      387.62     21.31 o
   5   2  20      439.17      415.12     24.18 o
   6   2  20       54.04       35.69     22.99 o
   7   2  20      115.18      112.07     24.67 o
   8   2  20       11.42       -2.44     25.36 o
   9   2  20      598.88      533.81     26.89 o
  10   2  20     1218.02     1172.68     30.90 o
  11   2  20     2329.04     2305.07     40.50 o
  12   2  20       73.45       65.26     31.93 o
  13   2  20      500.78      474.66     29.93 o
  14   2  20       43.81       43.33     41.71 o
 -15   3  20       78.98       84.32     46.66 o
 -14   3  20      948.37     1018.22     43.71 o
 -13   3  20       29.21       15.43     35.49 o
 -12   3  20     2620.44     2941.69     52.41 o
 -11   3  20      514.34      511.97     31.41 o
 -10   3  20     6962.57     6724.59    170.70 o
  -9   3  20      418.89      350.17     29.75 o
  -8   3  20     5563.94     5710.05     55.24 o
  -7   3  20      496.73      393.59     25.06 o
  -6   3  20     2785.20     2840.47     41.70 o
  -5   3  20       86.72       78.59     19.26 o
  -4   3  20     1337.04     1220.88     23.08 o
  -3   3  20       27.23        4.83     18.39 o
  -2   3  20      173.08      163.41     21.45 o
  -1   3  20       77.41      105.78     21.37 o
   0   3  20     1436.45     1491.46     43.76 o
   1   3  20     4650.76     4445.23     95.49 o
   2   3  20      350.21      349.32     21.91 o
   3   3  20     4781.24     4737.54     81.21 o
   4   3  20     2035.25     1999.75     34.02 o
   5   3  20     2669.56     2717.03     92.35 o
   6   3  20      979.58      963.58     27.62 o
   7   3  20     1708.28     1745.11     34.12 o
   8   3  20      907.50      893.69     34.15 o
   9   3  20      625.77      564.65     33.18 o
  10   3  20     4640.99     4818.12     54.28 o
  11   3  20       98.01      131.58     31.56 o
  12   3  20     2679.17     2994.94     56.13 o
  13   3  20       57.95       53.17     41.92 o
  14   3  20     3675.97     4090.21     67.10 o
 -14   4  20       93.34       65.98     47.21 o
 -13   4  20      143.80      173.75     35.88 o
 -12   4  20      214.06      176.39     41.53 o
 -11   4  20      604.25      581.82     34.99 o
 -10   4  20     1537.74     1642.12     54.31 o
  -9   4  20     1805.06     1944.25    114.72 o
  -8   4  20     1026.66     1001.81     32.06 o
  -7   4  20     2897.09     2912.02     92.04 o
  -6   4  20     1622.20     1478.79     46.52 o
  -5   4  20      849.59      760.53     44.96 o
  -4   4  20      143.31      103.56     23.58 o
  -3   4  20      146.40      107.17     23.76 o
  -2   4  20     1960.81     1861.08     43.63 o
  -1   4  20     3119.70     2796.02    112.89 o
   0   4  20     4177.79     4239.54    128.00 o
   1   4  20       80.77       92.59     24.44 o
   2   4  20     5853.71     5692.15     88.81 o
   3   4  20      872.88      912.62     26.87 o
   4   4  20     3767.77     3838.52     71.80 o
   5   4  20        2.75        2.79     25.04 o
   6   4  20       47.09       41.45     26.07 o
   7   4  20      195.41      139.41     27.19 o
   8   4  20      246.66      162.60     28.56 o
   9   4  20        4.03       11.57     29.07 o
  10   4  20      465.76      356.38     36.75 o
  11   4  20      265.17      246.94     40.08 o
  12   4  20      181.13      138.87     42.85 o
  13   4  20      246.51      148.97     51.46 o
 -13   5  20     3786.35     3737.97    107.25 o
 -12   5  20      567.02      496.73     44.69 o
 -11   5  20     3436.53     3672.63     87.18 o
 -10   5  20     3623.76     3662.07     79.44 o
  -9   5  20     1575.01     1443.03     48.38 o
  -8   5  20     2568.81     2757.83     74.50 o
  -7   5  20     1650.12     1560.44     98.98 o
  -6   5  20     4446.16     4388.16    123.23 o
  -5   5  20      194.13      172.17     26.48 o
  -4   5  20     3755.27     3720.53    122.92 o
  -3   5  20     2938.42     2863.50     44.61 o
  -2   5  20     7036.38     7181.83    100.46 o
  -1   5  20     2984.78     3109.69     65.26 o
   0   5  20     3008.18     3183.79     46.18 o
   1   5  20     7566.29     7597.44    117.06 o
   2   5  20     1158.44     1174.01     30.13 o
   3   5  20     3664.22     3645.66    129.32 o
   4   5  20      245.41      227.86     27.24 o
   5   5  20     4264.53     4243.19     61.34 o
   6   5  20     2380.29     2295.26     39.30 o
   7   5  20     2302.50     2181.10     48.14 o
   8   5  20     4292.23     4711.47    106.25 o
   9   5  20     5808.81     6231.38    165.91 o
  10   5  20     2695.37     2877.71     57.23 o
  11   5  20     3389.07     3431.36    238.38 o
  12   5  20     2792.11     2748.10     70.61 o
 -11   6  20        5.70       11.11     39.61 o
 -10   6  20      860.29      823.06     51.84 o
  -9   6  20      566.64      550.24     66.40 o
  -8   6  20      179.75       95.08     39.38 o
  -7   6  20     2031.46     1931.14     57.01 o
  -6   6  20      286.38      233.76     29.48 o
  -5   6  20     2861.90     3046.90    133.50 o
  -4   6  20      737.29      807.81     31.59 o
  -3   6  20     2337.46     2394.26     39.72 o
  -2   6  20       27.20       35.12     28.71 o
  -1   6  20      304.73      260.52     32.28 o
   0   6  20      197.56      204.79     28.13 o
   1   6  20       78.00      102.32     27.50 o
   2   6  20     1995.13     1873.91     64.27 o
   3   6  20      139.29      108.75     29.35 o
   4   6  20     4285.92     4723.32     85.74 o
   5   6  20       40.27       34.20     35.84 o
   6   6  20     3188.76     3227.15     81.04 o
   7   6  20      207.86      187.58     39.17 o
   8   6  20     1751.99     1810.57     85.46 o
   9   6  20      100.17      105.69     42.64 o
  10   6  20     1030.80      944.38     51.75 o
  -9   7  20      439.54      387.98     39.35 o
  -8   7  20      977.60      854.62     51.87 o
  -7   7  20       12.77       -4.07     50.01 o
  -6   7  20      637.94      570.30     48.62 o
  -5   7  20      872.62      649.66     54.78 o
  -4   7  20      550.91      528.82     57.11 o
  -3   7  20     3378.73     3633.36     98.29 o
  -2   7  20       88.77       92.23     31.15 o
  -1   7  20     2056.93     2108.35     59.58 o
   0   7  20      270.91      246.64     31.38 o
   1   7  20     1485.46     1578.22     51.56 o
   2   7  20       24.29       11.45     32.30 o
   3   7  20      368.38      305.78     37.22 o
   4   7  20      127.24      140.18     38.97 o
   5   7  20      110.49      123.99     40.20 o
   6   7  20     1614.92     1703.17     47.92 o
   7   7  20      213.51      238.32     44.00 o
   8   7  20     1607.19     1721.43     89.60 o
  -6   8  20        9.54       -2.38     56.03 o
  -5   8  20     1639.35     1521.16     59.20 o
  -4   8  20      671.46      684.37     68.21 o
  -3   8  20      829.24      775.86     40.57 o
  -2   8  20      742.19      687.29     40.29 o
  -1   8  20       27.96       10.75     35.35 o
   0   8  20     3820.40     3982.42    140.45 o
   1   8  20      503.86      481.38     43.60 o
   2   8  20     4903.04     5315.68    153.04 o
   3   8  20     1095.38     1221.17     73.16 o
   4   8  20     3489.41     3709.17     84.23 o
   5   8  20      282.57      225.42     45.66 o
 -15   1  21     1155.79     1168.06     56.88 o
 -14   1  21      836.20      802.57     38.31 o
 -13   1  21     2001.89     2032.53     50.42 o
 -12   1  21     3316.92     3467.59     50.21 o
 -11   1  21     2304.36     2483.73     43.10 o
 -10   1  21     7038.95     6919.68     64.09 o
  -9   1  21     2160.69     2097.81     38.56 o
  -8   1  21     3958.56     4089.85     66.10 o
  -7   1  21      691.14      669.57     20.78 o
  -6   1  21      764.73      656.46     19.94 o
  -5   1  21     2073.74     1915.08     60.77 o
  -4   1  21     2019.64     1871.28     41.49 o
  -3   1  21     1595.78     1557.29     33.42 o
  -2   1  21     8259.88     8608.30     96.26 o
  -1   1  21     6279.19     6453.63     75.91 o
   0   1  21     3199.10     3029.12     89.14 o
   1   1  21     4043.11     4154.37     97.73 o
   2   1  21     3541.87     3588.06     88.28 o
   3   1  21     5135.61     5188.63     46.88 o
   4   1  21     2924.26     2707.50     71.53 o
   5   1  21      636.85      614.46     18.50 o
   6   1  21      465.60      443.08     31.78 o
   7   1  21     2365.48     2351.58     46.31 o
   8   1  21      809.38      752.50     22.82 o
   9   1  21     4738.38     5216.67     79.74 o
  10   1  21     2879.97     2899.03     97.08 o
  11   1  21     2117.83     2279.04     45.61 o
  12   1  21     1494.08     1481.05     31.30 o
  13   1  21     1694.15     1584.63     42.33 o
  14   1  21     1315.38     1288.35     33.24 o
 -15   2  21      220.77      223.40     41.35 o
 -14   2  21       27.27       31.70     38.48 o
 -13   2  21      770.63      838.52     35.64 o
 -12   2  21       53.01       62.74     33.73 o
 -11   2  21     2980.66     2909.79     45.91 o
 -10   2  21      282.94      210.40     30.12 o
  -9   2  21     9990.86    10484.25    114.07 o
  -8   2  21       24.86       43.33     28.19 o
  -7   2  21     3957.68     3876.51     78.35 o
  -6   2  21        9.89       17.65     20.38 o
  -5   2  21     3815.73     3536.33     74.68 o
  -4   2  21       72.67       57.53     19.02 o
  -3   2  21      856.51      829.04     21.55 o
  -2   2  21      734.90      609.48     34.83 o
  -1   2  21      320.09      307.43     18.04 o
   0   2  21      265.35      361.13     20.54 o
   1   2  21        6.60       16.05     21.15 o
   2   2  21     4161.03     4039.36    107.10 o
   3   2  21     1087.23     1122.37     26.84 o
   4   2  21     1233.33     1141.86     27.08 o
   5   2  21     2909.39     2838.37     85.31 o
   6   2  21      502.98      512.50     29.05 o
   7   2  21      425.12      342.81     25.02 o
   8   2  21      863.37      895.67     42.44 o
   9   2  21        2.27        1.47     28.08 o
  10   2  21      344.18      350.59     29.68 o
  11   2  21     2549.22     2694.95     52.50 o
  12   2  21      284.42      235.04     33.91 o
  13   2  21     3236.54     3421.15     78.91 o
  14   2  21      139.80      102.74     38.76 o
 -14   3  21     1457.25     1530.41     47.59 o
 -13   3  21      474.89      406.24     36.94 o
 -12   3  21        8.77       20.13     35.19 o
 -11   3  21      116.77       72.08     33.44 o
 -10   3  21     1142.37     1191.83     46.95 o
  -9   3  21     1764.75     1760.57     44.74 o
  -8   3  21     1854.33     1818.74     82.70 o
  -7   3  21     5770.08     5951.36     96.78 o
  -6   3  21     4049.88     3882.24    127.13 o
  -5   3  21     1526.62     1505.35     25.86 o
  -4   3  21      913.63      790.95     44.96 o
  -3   3  21     2000.56     1845.00     47.04 o
  -2   3  21        2.26        5.72     22.15 o
  -1   3  21     4737.65     4545.69     46.49 o
   0   3  21     1217.90     1103.42     27.49 o
   1   3  21     6033.08     5911.67     82.78 o
   2   3  21     1603.14     1641.80     36.23 o
   3   3  21     9789.61     9962.85    143.72 o
   4   3  21       17.33       24.75     24.38 o
   5   3  21     4705.30     4813.39     50.63 o
   6   3  21      108.11       83.63     26.28 o
   7   3  21        2.51        5.68     27.11 o
   8   3  21       38.31       47.97     27.94 o
   9   3  21      654.08      551.03     35.53 o
  10   3  21      119.95      100.67     30.83 o
  11   3  21      143.85      127.55     32.37 o
  12   3  21     1269.12     1275.93     88.32 o
  13   3  21      183.28      167.90     51.46 o
 -13   4  21      224.39      214.06     38.61 o
 -12   4  21     1358.90     1462.99     83.17 o
 -11   4  21     1987.55     2098.71     69.13 o
 -10   4  21      262.55      277.90     51.72 o
  -9   4  21     3378.32     3424.94     80.65 o
  -8   4  21     1233.16     1248.12     55.07 o
  -7   4  21     2415.60     2416.32     79.32 o
  -6   4  21     1154.99      994.61     43.28 o
  -5   4  21     3050.93     2985.57    135.94 o
  -4   4  21      841.65      706.57     46.07 o
  -3   4  21     3022.63     2971.87     54.46 o
  -2   4  21      167.28      131.01     23.77 o
  -1   4  21     2090.58     1793.75     33.30 o
   0   4  21     2114.93     2253.15     66.20 o
   1   4  21     2930.63     3170.10     73.04 o
   2   4  21     8634.61     8654.95     65.84 o
   3   4  21     2099.87     2194.13     70.10 o
   4   4  21     4871.10     5097.34     52.85 o
   5   4  21      642.78      584.06     45.82 o
   6   4  21     6116.23     6132.40    139.08 o
   7   4  21     1308.96     1274.05     31.97 o
   8   4  21     3721.77     3883.35     49.66 o
   9   4  21     2736.16     2641.97     48.19 o
  10   4  21     3583.40     3845.76    160.42 o
  11   4  21     2500.21     2546.44     66.76 o
  12   4  21     2494.64     2637.72     79.62 o
 -12   5  21       78.48       75.27     46.55 o
 -11   5  21      445.40      388.78     75.08 o
 -10   5  21      174.38      154.59     39.52 o
  -9   5  21      106.19       80.19     38.51 o
  -8   5  21       62.87       38.09     32.19 o
  -7   5  21       84.49       82.23     34.52 o
  -6   5  21       85.01       38.88     29.18 o
  -5   5  21     1539.87     1393.59     62.23 o
  -4   5  21      122.15      108.61     27.20 o
  -3   5  21      170.29      130.84     26.32 o
  -2   5  21      854.26      840.37     44.59 o
  -1   5  21      853.27      693.00     26.26 o
   0   5  21      130.01      110.30     26.91 o
   1   5  21      669.41      707.80     67.73 o
   2   5  21       57.26       43.13     26.92 o
   3   5  21      255.39      214.06     28.13 o
   4   5  21        1.81        6.31     27.98 o
   5   5  21      435.72      371.35     29.56 o
   6   5  21      119.23      122.92     29.64 o
   7   5  21     1308.49     1285.40     44.70 o
   8   5  21        5.09       14.03     38.26 o
   9   5  21     2350.78     2512.43     94.90 o
  10   5  21        6.45       33.57     42.60 o
  11   5  21      815.38      847.43     44.16 o
 -11   6  21     1372.13     1299.39     40.09 o
 -10   6  21     1541.48     1392.47     46.79 o
  -9   6  21     1984.20     1832.62     72.17 o
  -8   6  21      126.36       67.79     40.41 o
  -7   6  21     1474.80     1394.95     57.44 o
  -6   6  21        0.27       -3.81     36.19 o
  -5   6  21     3187.07     3294.66     62.67 o
  -4   6  21     1876.17     1869.14    104.98 o
  -3   6  21     5042.21     5230.81    127.20 o
  -2   6  21     4125.75     4017.93     91.09 o
  -1   6  21     2403.92     2500.96     64.90 o
   0   6  21     4752.03     5152.13     81.16 o
   1   6  21     2239.27     2410.70     81.98 o
   2   6  21     3173.74     3221.99     82.25 o
   3   6  21      671.90      667.16     34.64 o
   4   6  21      765.67      729.17     30.64 o
   5   6  21      429.50      398.76     36.70 o
   6   6  21      808.46      814.02     38.63 o
   7   6  21     2775.42     3094.50     99.22 o
   8   6  21      842.55      924.17     41.73 o
   9   6  21     1833.80     2041.97     89.84 o
  10   6  21      953.58     1012.40     69.05 o
  -8   7  21     1804.67     1849.24    146.04 o
  -7   7  21      102.72       73.47     53.61 o
  -6   7  21     2599.32     2418.91     65.50 o
  -5   7  21      378.53      387.03     48.06 o
  -4   7  21     2028.76     2056.36    146.72 o
  -3   7  21      905.69      862.06     44.04 o
  -2   7  21     1938.73     1964.98     45.80 o
  -1   7  21     1781.04     1872.69     38.99 o
   0   7  21       57.49       66.38     32.85 o
   1   7  21     4689.05     4661.31    125.38 o
   2   7  21        1.72       16.39     33.22 o
   3   7  21     4341.46     4857.07     97.23 o
   4   7  21       92.76      115.36     40.01 o
   5   7  21     4402.85     4617.92    183.66 o
   6   7  21      530.71      566.77     43.16 o
   7   7  21     1858.58     1859.96    152.96 o
  -5   8  21      217.80      171.31     54.37 o
  -4   8  21      526.55      488.37     43.25 o
  -3   8  21      517.49      477.01     53.34 o
  -2   8  21        1.52       -2.41     42.14 o
  -1   8  21      450.16      435.45     36.98 o
   0   8  21       40.33       57.45     44.77 o
   1   8  21     1258.39     1315.52     80.42 o
   2   8  21       30.94       48.43     44.36 o
   3   8  21      485.09      489.20     45.58 o
   4   8  21       86.44      105.59     46.85 o
 -15   0  22        2.50      -26.44     59.28 o
 -14   0  22     2416.52     2677.88    182.40 o
 -13   0  22     1357.25     1479.19    112.90 o
 -12   0  22     4376.12     4542.59     81.05 o
 -11   0  22     1471.46     1422.14     50.78 o
 -10   0  22     8665.29     9193.09    370.36 o
  -9   0  22     8895.37     9335.76    103.66 o
  -8   0  22     3629.99     3689.63     67.57 o
  -7   0  22     1797.82     1860.01     85.30 o
  -6   0  22      320.88      246.49     37.96 o
  -5   0  22     2021.76     2118.56     50.96 o
  -4   0  22      174.07      203.62     47.22 o
  -3   0  22      447.51      448.67     55.38 o
  -2   0  22      221.67      242.62     51.55 o
  -1   0  22     2435.50     2583.37     77.43 o
   0   0  22      340.51      315.74     49.28 o
   1   0  22     3600.20     3768.55     91.61 o
   2   0  22     4243.59     4383.41     97.70 o
   3   0  22     4866.79     4691.06     98.47 o
   4   0  22      557.42      559.89     23.01 o
   5   0  22     1202.12     1134.49     29.51 o
   6   0  22      176.00      175.76     26.19 o
   7   0  22      312.61      268.56     26.70 o
   8   0  22     3034.04     3138.78     78.60 o
   9   0  22      284.96      287.38     31.18 o
  10   0  22     6165.28     6402.14    146.12 o
  11   0  22      866.35      865.02     34.93 o
  12   0  22     4798.97     5173.33     67.54 o
  13   0  22      271.88      199.50     48.62 o
 -14   1  22        7.34       -7.40     38.95 o
 -13   1  22        1.88       27.20     36.25 o
 -12   1  22        8.70       51.03     33.47 o
 -11   1  22        0.76       23.09     32.84 o
 -10   1  22       12.69       10.72     31.05 o
  -9   1  22      516.33      477.83     28.93 o
  -8   1  22     1599.19     1730.96     36.37 o
  -7   1  22      953.32      877.00     29.25 o
  -6   1  22     2808.25     2996.15     50.24 o
  -5   1  22      729.50      594.91     28.91 o
  -4   1  22     1226.59     1034.90     31.81 o
  -3   1  22     2355.50     2225.84     45.83 o
  -2   1  22      237.87      221.94     28.18 o
  -1   1  22     1265.24     1367.96     57.68 o
   0   1  22      362.07      335.25     20.00 o
   1   1  22      438.88      530.07     27.91 o
   2   1  22        3.54       59.87     25.55 o
   3   1  22      441.49      412.40     26.71 o
   4   1  22     1526.11     1510.64     53.01 o
   5   1  22       31.27       33.52     23.45 o
   6   1  22      947.37      965.88     22.45 o
   7   1  22      181.70      154.24     20.95 o
   8   1  22     1485.92     1419.98     57.61 o
   9   1  22     1490.85     1416.25     30.64 o
  10   1  22        4.12        2.14     25.50 o
  11   1  22      512.97      502.57     32.35 o
  12   1  22      724.26      687.61     28.63 o
  13   1  22      388.59      361.99     31.31 o
 -14   2  22     2039.21     2200.89     48.26 o
 -13   2  22      601.47      477.69     38.07 o
 -12   2  22     1063.77     1124.43     49.53 o
 -11   2  22     1957.86     2164.40     98.87 o
 -10   2  22      792.38      730.15     40.60 o
  -9   2  22     5283.61     5493.34     57.88 o
  -8   2  22      533.54      551.78     23.50 o
  -7   2  22     4450.38     4313.18    101.81 o
  -6   2  22     3938.85     3973.18     84.30 o
  -5   2  22     6069.70     6350.45    111.36 o
  -4   2  22       20.40       35.08     19.75 o
  -3   2  22     6423.84     6237.31     98.47 o
  -2   2  22     5981.95     6003.07     59.93 o
  -1   2  22      396.55      374.68     20.98 o
   0   2  22    10294.10    10304.66     66.02 o
   1   2  22     1542.24     1452.30     31.57 o
   2   2  22     8726.75     8817.52    138.29 o
   3   2  22     1038.11     1066.53     35.17 o
   4   2  22     5371.36     5266.26     92.26 o
   5   2  22        6.77        1.91     25.09 o
   6   2  22     3664.68     3590.20     47.41 o
   7   2  22     1061.99      966.62     38.97 o
   8   2  22     1123.81     1132.66     30.71 o
   9   2  22       73.62       91.96     29.57 o
  10   2  22     2123.88     1925.15     63.26 o
  11   2  22     2907.44     3041.75    139.10 o
  12   2  22       41.20       38.23     35.61 o
  13   2  22     1922.53     1972.91     41.89 o
 -13   3  22     1529.69     1564.26     40.83 o
 -12   3  22     2863.25     3116.13     58.85 o
 -11   3  22     1279.15     1520.74     64.35 o
 -10   3  22     9322.42     9952.59    104.62 o
  -9   3  22      204.80      181.07     25.53 o
  -8   3  22     7221.84     7362.46    121.51 o
  -7   3  22        4.10       23.97     23.71 o
  -6   3  22     6276.30     6309.68     96.44 o
  -5   3  22     1085.78      950.21     55.69 o
  -4   3  22     2951.93     2909.02     83.53 o
  -3   3  22      279.27      254.26     24.05 o
  -2   3  22      222.68      158.20     24.17 o
  -1   3  22      375.97      370.93     23.35 o
   0   3  22       20.38       17.80     24.53 o
   1   3  22     3520.39     3501.04    119.50 o
   2   3  22       36.42       42.70     24.46 o
   3   3  22     5720.92     5898.13     57.05 o
   4   3  22     1194.19     1155.33     60.48 o
   5   3  22     1344.68     1214.33     31.67 o
   6   3  22        9.93      -12.61     26.93 o
   7   3  22      536.14      524.45     27.72 o
   8   3  22       46.85       24.53     29.91 o
   9   3  22      453.51      370.72     30.06 o
  10   3  22      615.28      587.37     31.70 o
  11   3  22      666.79      607.10     34.80 o
  12   3  22     3126.86     2935.00     57.88 o
 -13   4  22     1985.81     2024.05     83.43 o
 -12   4  22      958.15     1163.43     69.26 o
 -11   4  22      222.15      216.88     46.64 o
 -10   4  22        0.53       -2.38     33.72 o
  -9   4  22       58.05       63.74     31.80 o
  -8   4  22     1471.21     1509.92     65.01 o
  -7   4  22      102.99       94.02     27.66 o
  -6   4  22     4832.35     4986.17    173.02 o
  -5   4  22      240.26      201.44     26.95 o
  -4   4  22     2426.78     2459.17     82.27 o
  -3   4  22       20.84       18.91     27.32 o
  -2   4  22      792.48      725.23     30.65 o
  -1   4  22       37.09       16.69     25.23 o
   0   4  22        8.27       40.44     26.04 o
   1   4  22      281.81      221.88     26.30 o
   2   4  22     2157.08     2100.43     72.17 o
   3   4  22     1491.58     1449.77     42.55 o
   4   4  22     2866.76     2759.22     55.42 o
   5   4  22      859.53      832.32     35.71 o
   6   4  22      824.89      759.61     28.45 o
   7   4  22      574.77      517.53     37.62 o
   8   4  22      331.11      283.52     31.20 o
   9   4  22      103.41       54.36     32.95 o
  10   4  22      175.84      119.85     41.01 o
  11   4  22       92.09      106.41     43.13 o
  12   4  22       39.15       22.13     45.40 o
 -11   5  22     2543.31     2529.47    120.73 o
 -10   5  22      900.15      687.76     40.64 o
  -9   5  22     1490.64     1444.15     66.36 o
  -8   5  22      571.41      524.33     37.56 o
  -7   5  22     2499.00     2359.17     99.80 o
  -6   5  22     2354.99     2243.59     85.69 o
  -5   5  22     1099.83     1107.74     57.51 o
  -4   5  22     4550.16     4607.25    200.26 o
  -3   5  22      229.25      192.42     28.11 o
  -2   5  22     7611.20     7846.52    254.91 o
  -1   5  22      579.90      526.90     27.36 o
   0   5  22     6330.43     6564.10     95.47 o
   1   5  22     3069.24     2959.79    159.83 o
   2   5  22     6065.35     6433.05     93.23 o
   3   5  22      565.05      510.93     32.90 o
   4   5  22     4864.84     5008.24    109.79 o
   5   5  22     4048.37     4109.94     71.02 o
   6   5  22       75.21       62.30     31.65 o
   7   5  22     4301.01     4352.18    118.55 o
   8   5  22      952.84      908.88     43.72 o
   9   5  22     3413.28     3909.95     70.63 o
  10   5  22      635.30      722.61     75.38 o
 -10   6  22      929.04      834.09     58.89 o
  -9   6  22       27.03        8.01     45.00 o
  -8   6  22      428.08      351.97     43.42 o
  -7   6  22      118.85       72.03     49.46 o
  -6   6  22       66.98       49.65     38.03 o
  -5   6  22      454.43      415.79     42.56 o
  -4   6  22       14.27       22.39     30.76 o
  -3   6  22     1479.52     1671.81     83.61 o
  -2   6  22      173.29      183.98     31.14 o
  -1   6  22     2312.19     2434.75    115.49 o
   0   6  22       27.53       29.60     31.17 o
   1   6  22      302.51      317.82     31.05 o
   2   6  22       36.91        8.43     30.34 o
   3   6  22      260.76      177.42     31.72 o
   4   6  22      304.13      252.51     31.65 o
   5   6  22       10.22        9.37     39.57 o
   6   6  22     1538.42     1607.83     81.77 o
   7   6  22      121.32      115.31     41.53 o
   8   6  22     1981.05     2235.70     84.35 o
   9   6  22       54.36       31.18     45.61 o
  -7   7  22       69.10       18.34     55.84 o
  -6   7  22      903.47      879.83     52.68 o
  -5   7  22        0.04        7.72     51.19 o
  -4   7  22     1826.68     1754.66     78.66 o
  -3   7  22      511.71      549.32     34.42 o
  -2   7  22     2259.62     2372.96     83.83 o
  -1   7  22      427.48      350.84     34.18 o
   0   7  22     1341.82     1380.93     69.71 o
   1   7  22      806.25      816.39     34.27 o
   2   7  22      823.44      910.57     54.64 o
   3   7  22     1167.30     1278.66    129.83 o
   4   7  22      131.70      116.40     43.01 o
   5   7  22      736.85      678.96     44.13 o
   6   7  22      396.84      386.37     45.74 o
  -2   8  22      336.96      271.89     41.93 o
  -1   8  22     1203.70     1163.75     62.89 o
   0   8  22     1234.45     1190.47     84.70 o
   1   8  22      464.58      531.62     44.98 o
 -14   1  23        8.03        5.46     40.31 o
 -13   1  23     4844.95     5418.72     64.55 o
 -12   1  23      368.17      424.07     35.10 o
 -11   1  23     4457.78     4655.41     83.81 o
 -10   1  23     1309.61     1199.78     34.57 o
  -9   1  23     1062.06      990.36     32.31 o
  -8   1  23     4282.29     4369.11     52.37 o
  -7   1  23     3121.76     3308.23     45.70 o
  -6   1  23     7988.71     8244.08    105.64 o
  -5   1  23      905.07      926.05     28.67 o
  -4   1  23     4314.82     4262.52     55.12 o
  -3   1  23      341.34      323.22     29.36 o
  -2   1  23     2148.09     2127.67     60.63 o
  -1   1  23     4891.89     4751.68     73.30 o
   0   1  23     1631.43     1613.86     39.33 o
   1   1  23     2941.40     2880.28     70.78 o
   2   1  23     3761.07     3950.15     42.67 o
   3   1  23     8562.63     9020.09     63.21 o
   4   1  23     1602.95     1661.07     31.42 o
   5   1  23     3819.24     3977.83     55.83 o
   6   1  23       73.04       39.31     25.02 o
   7   1  23     2031.14     1994.42     37.12 o
   8   1  23       52.21       33.99     28.13 o
   9   1  23     3799.14     3674.76    117.88 o
  10   1  23      508.45      394.99     31.41 o
  11   1  23     2175.27     2265.22     36.79 o
  12   1  23      711.13      711.08     29.97 o
  13   1  23     2326.62     2602.78     46.71 o
 -13   2  23       79.29       65.04     38.29 o
 -12   2  23      955.67      954.57     36.41 o
 -11   2  23      496.09      580.16     34.34 o
 -10   2  23        6.87       29.39     32.94 o
  -9   2  23     2300.33     2347.35     59.19 o
  -8   2  23      191.20      229.75     30.10 o
  -7   2  23     6541.42     6901.59     86.96 o
  -6   2  23      247.17      256.66     23.29 o
  -5   2  23     6233.28     6359.07    144.55 o
  -4   2  23      809.94      831.98     49.64 o
  -3   2  23      335.71      316.87     20.16 o
  -2   2  23     1233.00     1244.74     51.64 o
  -1   2  23      284.18      236.77     22.56 o
   0   2  23     2974.99     3045.18     79.48 o
   1   2  23      523.96      459.60     23.71 o
   2   2  23     6041.64     6200.53    116.04 o
   3   2  23       39.36       30.06     24.18 o
   4   2  23     4601.05     4738.34     58.56 o
   5   2  23      623.92      554.14     25.96 o
   6   2  23      937.10      974.70     31.37 o
   7   2  23      334.20      274.86     27.70 o
   8   2  23      345.56      246.19     28.68 o
   9   2  23     1517.37     1504.62     36.45 o
  10   2  23      250.96      184.90     32.77 o
  11   2  23      177.57      123.83     34.80 o
  12   2  23      375.90      401.45     36.88 o
 -13   3  23       68.43       50.62     40.73 o
 -12   3  23       31.41       21.25     37.55 o
 -11   3  23        7.82        7.53     36.15 o
 -10   3  23      287.03      246.65     32.76 o
  -9   3  23      278.66      250.59     26.52 o
  -8   3  23      636.01      745.09     29.27 o
  -7   3  23     1586.02     1533.54     39.50 o
  -6   3  23      951.00      854.99     68.91 o
  -5   3  23     5588.08     5333.03    175.10 o
  -4   3  23      309.12      313.53     29.70 o
  -3   3  23     4799.42     4972.98     78.10 o
  -2   3  23     1683.79     1579.44     53.96 o
  -1   3  23      424.02      406.82     25.68 o
   0   3  23       18.38       43.92     25.24 o
   1   3  23      488.76      493.88     29.58 o
   2   3  23     1186.04     1012.22     47.31 o
   3   3  23     2408.74     2258.54     62.14 o
   4   3  23      717.63      637.48     26.73 o
   5   3  23     2586.45     2454.85     61.90 o
   6   3  23      583.11      568.42     27.77 o
   7   3  23      660.64      590.12     34.22 o
   8   3  23        2.98        8.42     30.83 o
   9   3  23      382.52      347.07     32.51 o
  10   3  23      796.04      768.84     34.11 o
  11   3  23       12.53        6.08     35.86 o
  12   3  23     1714.24     1746.37     99.96 o
 -12   4  23     3253.67     3353.95     82.62 o
 -11   4  23      582.75      539.01     45.35 o
 -10   4  23     2465.74     2613.17     94.02 o
  -9   4  23     2354.65     2293.95     82.25 o
  -8   4  23      815.72      803.73     46.98 o
  -7   4  23     2006.67     1893.93     93.98 o
  -6   4  23     2339.18     2351.43     80.87 o
  -5   4  23     3875.54     3759.27     90.67 o
  -4   4  23       79.86       63.10     27.18 o
  -3   4  23     2001.04     1805.15    102.11 o
  -2   4  23        9.28        9.66     27.59 o
  -1   4  23     2252.02     2154.80     88.55 o
   0   4  23      592.14      566.89     29.34 o
   1   4  23     1656.37     1598.74     62.75 o
   2   4  23     1448.15     1348.63     32.99 o
   3   4  23     2398.72     2423.43     60.86 o
   4   4  23     1148.15     1154.05     47.90 o
   5   4  23     2859.92     2833.48     43.91 o
   6   4  23     3503.82     3631.33     70.51 o
   7   4  23      366.42      358.26     31.35 o
   8   4  23     1983.83     2063.56     53.89 o
   9   4  23       22.08       23.81     41.10 o
  10   4  23     1475.25     1561.48     57.57 o
  11   4  23      500.42      481.24     48.29 o
 -11   5  23     1329.41     1213.64     77.06 o
 -10   5  23      294.55      218.70     44.18 o
  -9   5  23      202.94      137.76     41.66 o
  -8   5  23      168.28      131.54     34.46 o
  -7   5  23      183.36      138.66     36.59 o
  -6   5  23      194.99      137.33     30.84 o
  -5   5  23      985.10     1041.95     45.45 o
  -4   5  23       21.48       13.32     29.61 o
  -3   5  23      386.83      327.20     29.18 o
  -2   5  23      528.87      540.76     32.12 o
  -1   5  23        9.98       -8.25     28.99 o
   0   5  23      295.53      264.41     29.63 o
   1   5  23      122.20      125.34     29.89 o
   2   5  23       62.60       46.25     29.39 o
   3   5  23     1156.97     1127.02     32.16 o
   4   5  23      145.78      158.62     30.48 o
   5   5  23      134.19      112.82     31.56 o
   6   5  23      868.22      828.53     34.48 o
   7   5  23       55.18       63.73     39.42 o
   8   5  23      276.32      183.77     41.96 o
   9   5  23      566.82      546.34     44.11 o
  10   5  23      327.43      310.52     46.72 o
  -9   6  23      843.37      716.14     54.65 o
  -8   6  23      323.99      238.59     43.59 o
  -7   6  23      708.23      553.47     48.96 o
  -6   6  23      223.36      111.84     42.36 o
  -5   6  23     1376.67     1362.09     84.09 o
  -4   6  23        1.47      -12.21     32.55 o
  -3   6  23     4153.01     4317.99    142.60 o
  -2   6  23      377.12      339.50     36.91 o
  -1   6  23     6045.84     6047.49    145.02 o
   0   6  23      870.32      886.71     45.86 o
   1   6  23     3922.99     4005.18     75.47 o
   2   6  23     1420.00     1277.67     50.88 o
   3   6  23     1796.59     1933.95     39.57 o
   4   6  23     2130.63     2183.87    108.44 o
   5   6  23      731.58      678.78     49.85 o
   6   6  23     3296.60     3478.21     93.09 o
   7   6  23       81.05       89.87     44.49 o
   8   6  23     1807.83     1966.49     99.12 o
  -6   7  23     2204.84     2252.96     65.00 o
  -5   7  23      197.13      157.78     52.97 o
  -4   7  23     1920.83     2010.19    130.48 o
  -3   7  23        3.76       28.58     34.99 o
  -2   7  23     3429.73     3595.95     96.08 o
  -1   7  23      197.42      212.13     35.98 o
   0   7  23     1873.83     1832.23     73.18 o
   1   7  23     1529.25     1400.42     54.73 o
   2   7  23      313.89      326.96     42.56 o
   3   7  23     1958.44     2088.50    107.24 o
   4   7  23       53.39       53.93     44.66 o
   5   7  23     2999.28     3325.42    157.87 o
 -13   0  24      868.32      949.47     54.19 o
 -12   0  24     4864.51     5287.17    116.73 o
 -11   0  24      144.16      133.83     48.31 o
 -10   0  24     2622.82     2658.79     64.69 o
  -9   0  24     1986.97     1949.32    120.96 o
  -8   0  24      644.50      588.84     42.66 o
  -7   0  24     3372.94     3229.69     65.40 o
  -6   0  24     5618.47     5777.44     81.92 o
  -5   0  24    10234.44    10220.49    459.86 o
  -4   0  24     1084.90     1177.18     44.19 o
  -3   0  24     9122.70     9820.56    149.05 o
  -2   0  24     1447.95     1435.76     68.06 o
  -1   0  24     4990.22     5039.59    109.59 o
   0   0  24      221.11      213.02     56.56 o
   1   0  24     8878.68     9519.67    145.53 o
   2   0  24      665.47      629.82     58.21 o
   3   0  24     3410.34     3947.67     99.31 o
   4   0  24     4086.77     4262.06    103.84 o
   5   0  24     1424.63     1401.68     69.29 o
   6   0  24     2359.60     2252.40     82.44 o
   7   0  24        3.61      -19.28     63.19 o
   8   0  24       34.20       17.31     63.95 o
   9   0  24     1042.73      948.21     67.05 o
  10   0  24     1659.14     1632.97     92.59 o
  11   0  24       10.11        1.11     45.06 o
  12   0  24     1048.02     1150.84     55.72 o
 -13   1  24        6.68       20.14     39.74 o
 -12   1  24      160.05      167.00     37.73 o
 -11   1  24       76.23       81.57     34.77 o
 -10   1  24      150.70      133.60     34.01 o
  -9   1  24      226.28      273.09     32.35 o
  -8   1  24        3.84       -6.75     30.62 o
  -7   1  24      555.24      517.85     28.77 o
  -6   1  24      910.30      814.20     29.25 o
  -5   1  24      317.96      351.79     26.91 o
  -4   1  24      339.71      473.18     32.58 o
  -3   1  24       29.18       40.13     31.17 o
  -2   1  24       24.63      233.66     40.97 o
  -1   1  24       45.56       90.60     40.66 o
   0   1  24      219.44      253.20     40.77 o
   1   1  24       11.26       48.40     33.11 o
   2   1  24      485.64      627.50     51.19 o
   3   1  24       44.66      124.64     32.88 o
   4   1  24     1564.02     1493.58     42.53 o
   5   1  24       10.55       17.39     25.06 o
   6   1  24      397.35      387.53     26.80 o
   7   1  24       41.52       31.93     28.13 o
   8   1  24      714.80      641.17     52.24 o
   9   1  24      194.00      159.36     31.06 o
  10   1  24      721.60      630.23     33.12 o
  11   1  24      130.95       93.33     35.36 o
  12   1  24       79.99       48.71     37.23 o
 -13   2  24      389.13      359.64     40.64 o
 -12   2  24      716.13      615.44     37.44 o
 -11   2  24       14.42        9.32     35.99 o
 -10   2  24     2035.67     2273.13     43.24 o
  -9   2  24     1811.34     1822.14     43.04 o
  -8   2  24      581.55      630.75     34.32 o
  -7   2  24     3795.02     4380.49     52.14 o
  -6   2  24     3081.06     3027.95     44.44 o
  -5   2  24     5810.86     6315.53    114.68 o
  -4   2  24     1122.77     1162.42     40.45 o
  -3   2  24     4249.14     4343.80     81.04 o
  -2   2  24      241.53      200.82     32.99 o
  -1   2  24     2786.34     2808.74     93.00 o
   0   2  24      816.71      780.93     43.70 o
   1   2  24     1360.17     1390.29     29.93 o
   2   2  24     3716.22     3955.32    157.40 o
   3   2  24      668.41      640.09     38.17 o
   4   2  24     6491.61     6715.26    206.54 o
   5   2  24     1979.15     2068.14     52.46 o
   6   2  24     4792.67     4746.91    111.38 o
   7   2  24       28.63       30.32     30.08 o
   8   2  24     2969.80     2915.04     71.86 o
   9   2  24      824.32      696.20     31.24 o
  10   2  24     2377.53     2391.90     43.97 o
  11   2  24     2122.00     2269.19     91.30 o
  12   2  24     1075.19     1077.97     38.16 o
 -12   3  24        1.07      -15.65     40.17 o
 -11   3  24     3127.55     3365.33     83.66 o
 -10   3  24     2262.89     2358.69    119.45 o
  -9   3  24     1803.53     1909.16     60.07 o
  -8   3  24     9651.02    10503.98    137.27 o
  -7   3  24     3686.68     3610.73    167.21 o
  -6   3  24    11752.41    11918.97    358.44 o
  -5   3  24      803.76      757.45     50.83 o
  -4   3  24     5512.11     5407.20    191.10 o
  -3   3  24      615.64      518.15     41.68 o
  -2   3  24     6045.47     6332.09    100.39 o
  -1   3  24     2548.43     2404.18     86.25 o
   0   3  24     5788.34     5826.22    121.94 o
   1   3  24     6338.99     6526.58     60.76 o
   2   3  24      629.97      587.69     39.26 o
   3   3  24     7658.79     8194.57    239.20 o
   4   3  24     1461.03     1474.38     35.32 o
   5   3  24     8202.37     8507.03    159.97 o
   6   3  24      814.74      653.05     32.87 o
   7   3  24     2141.14     2051.78     44.70 o
   8   3  24      193.32      160.84     32.63 o
   9   3  24      496.63      471.37     34.71 o
  10   3  24       38.48       33.01     35.73 o
  11   3  24      436.44      503.80     43.73 o
 -11   4  24        3.73      -41.24     48.64 o
 -10   4  24      682.14      642.72     35.93 o
  -9   4  24      189.54      158.06     34.49 o
  -8   4  24       44.69       55.83     33.58 o
  -7   4  24        1.67      -24.69     36.03 o
  -6   4  24      938.49      868.47     32.54 o
  -5   4  24      311.96      253.76     29.42 o
  -4   4  24     5750.93     5870.98    132.10 o
  -3   4  24     1033.51     1024.24     50.35 o
  -2   4  24     4115.09     4096.99    110.59 o
  -1   4  24     1079.33      967.39     47.32 o
   0   4  24     2573.51     2542.12    113.15 o
   1   4  24        1.01      -14.23     27.43 o
   2   4  24      196.74      170.99     28.83 o
   3   4  24      131.27      112.12     29.39 o
   4   4  24      148.86      130.85     30.14 o
   5   4  24      792.21      787.04     34.24 o
   6   4  24       51.68       61.19     31.28 o
   7   4  24     3166.90     3326.03    153.97 o
   8   4  24      239.68      241.52     34.95 o
   9   4  24      540.92      434.22     41.47 o
  10   4  24       60.93        4.40     44.46 o
 -10   5  24       53.21       23.19     45.09 o
  -9   5  24      889.38      794.35     60.22 o
  -8   5  24      100.06       72.02     36.25 o
  -7   5  24     1196.21     1235.02     49.86 o
  -6   5  24      754.68      679.35     32.29 o
  -5   5  24     1584.05     1577.22     75.96 o
  -4   5  24      799.65      701.14     30.61 o
  -3   5  24      390.75      358.56     30.36 o
  -2   5  24     1325.59     1257.84     33.24 o
  -1   5  24      333.28      237.92     30.35 o
   0   5  24     1499.79     1405.60     34.51 o
   1   5  24        6.95       -1.32     30.20 o
   2   5  24     1390.23     1435.11     34.77 o
   3   5  24       76.30       87.00     32.03 o
   4   5  24     2759.37     2862.98     45.83 o
   5   5  24     1037.19     1065.37     34.04 o
   6   5  24     1676.59     1733.68     44.72 o
   7   5  24     1064.43      949.15     41.76 o
   8   5  24      471.27      469.42     43.12 o
   9   5  24     2755.60     2786.05    169.65 o
  -8   6  24      412.49      440.40     45.65 o
  -7   6  24       21.44        8.26     51.46 o
  -6   6  24      114.88       60.25     41.65 o
  -5   6  24        7.96       11.61     34.66 o
  -4   6  24       13.67      -12.28     34.76 o
  -3   6  24      371.24      331.40     33.99 o
  -2   6  24      240.58      256.08     33.50 o
  -1   6  24     3332.67     3280.05     85.45 o
   0   6  24      424.42      384.05     46.32 o
   1   6  24     1439.30     1580.39     54.89 o
   2   6  24        0.93        7.26     34.58 o
   3   6  24        7.35       32.64     33.66 o
   4   6  24        1.50       19.60     34.71 o
   5   6  24       38.39       38.40     43.85 o
   6   6  24      140.18      100.14     44.63 o
   7   6  24       39.45        6.78     46.10 o
  -4   7  24      669.35      611.29     43.56 o
  -3   7  24        6.37       -5.75     38.44 o
  -2   7  24     1673.91     1670.60     58.35 o
  -1   7  24        0.69       24.78     36.76 o
   0   7  24     2421.55     2445.93     73.52 o
   1   7  24      137.21      144.60     38.50 o
   2   7  24     1641.19     1708.10     48.70 o
   3   7  24      165.50      165.50     44.91 o
 -12   1  25      424.14      445.95     39.00 o
 -11   1  25     3854.18     4102.29     57.04 o
 -10   1  25       20.87       31.12     33.93 o
  -9   1  25     1128.54     1174.93     35.06 o
  -8   1  25      371.88      342.41     33.34 o
  -7   1  25     2434.84     2474.08     42.69 o
  -6   1  25     3092.55     3157.31     45.94 o
  -5   1  25     3039.36     3105.63     44.84 o
  -4   1  25     8601.58     8936.32    179.38 o
  -3   1  25      613.01      665.68     32.31 o
  -2   1  25    12429.65    13564.16    125.62 o
  -1   1  25        9.62       20.71     42.34 o
   0   1  25     5492.71     5555.03     94.63 o
   1   1  25      147.35      128.59     33.60 o
   2   1  25     3820.50     3869.02     58.77 o
   3   1  25     3313.86     3267.59     55.22 o
   4   1  25     2573.87     2905.68     71.45 o
   5   1  25     5963.96     6051.99     72.71 o
   6   1  25      687.64      725.15     35.56 o
   7   1  25     2577.53     2876.26     54.20 o
   8   1  25      122.74      103.12     39.24 o
   9   1  25     3449.34     3664.55    128.97 o
  10   1  25      195.30      168.95     34.41 o
  11   1  25     1943.23     1848.08     41.76 o
 -12   2  25      778.13      832.97     40.43 o
 -11   2  25        0.04        1.95     37.52 o
 -10   2  25     1213.47     1337.28     36.86 o
  -9   2  25     1324.56     1417.11     37.08 o
  -8   2  25     1266.78     1233.99     43.02 o
  -7   2  25     2716.08     2807.99     44.61 o
  -6   2  25     4159.30     4162.93     75.44 o
  -5   2  25     3502.80     3711.34    103.91 o
  -4   2  25     1189.93     1359.39     51.04 o
  -3   2  25     2680.32     2896.18    109.44 o
  -2   2  25       42.51       28.35     34.42 o
  -1   2  25     3960.09     4338.56     61.23 o
   0   2  25     2067.65     2169.10     46.75 o
   1   2  25     1407.93     1390.99     40.66 o
   2   2  25     4283.84     4592.51     63.47 o
   3   2  25      652.14      666.12     40.80 o
   4   2  25     6110.37     6027.92    180.20 o
   5   2  25     3578.33     3590.38    163.79 o
   6   2  25     3558.30     3612.97    114.38 o
   7   2  25      214.63      174.63     31.17 o
   8   2  25      673.69      668.18     31.13 o
   9   2  25       44.85       24.62     34.15 o
  10   2  25       17.32       11.75     36.44 o
  11   2  25       79.18       73.92     37.72 o
 -11   3  25       15.48       24.21     47.02 o
 -10   3  25       34.48        8.16     43.53 o
  -9   3  25       32.50       34.92     42.92 o
  -8   3  25      998.26     1022.52     59.24 o
  -7   3  25      180.23      213.50     39.88 o
  -6   3  25     1685.03     1623.67     54.93 o
  -5   3  25      996.84      914.86     40.66 o
  -4   3  25       28.24       41.35     36.90 o
  -3   3  25     2465.50     2550.88     50.43 o
  -2   3  25      161.54      189.61     26.60 o
  -1   3  25     2249.09     2098.69     75.98 o
   0   3  25        8.80       43.02     27.53 o
   1   3  25      125.89      121.85     27.88 o
   2   3  25      370.41      349.35     40.05 o
   3   3  25      854.74      851.66     44.12 o
   4   3  25      470.50      424.44     28.67 o
   5   3  25      465.50      494.04     30.54 o
   6   3  25     2025.39     2037.64     91.13 o
   7   3  25       37.60       26.98     32.77 o
   8   3  25     1871.64     1864.58     51.81 o
   9   3  25      136.72      117.68     36.15 o
  10   3  25        2.04      -15.95     37.77 o
 -10   4  25     2039.19     2159.05     53.67 o
  -9   4  25       56.39       45.16     43.78 o
  -8   4  25     1378.62     1441.50     47.71 o
  -7   4  25     1765.48     1635.62    105.39 o
  -6   4  25     3742.26     3964.22    139.68 o
  -5   4  25     3389.42     3288.94    122.05 o
  -4   4  25     1383.00     1360.00     40.56 o
  -3   4  25     1116.49      992.38     36.79 o
  -2   4  25      249.28      174.16     29.80 o
  -1   4  25     2250.42     2035.15    115.00 o
   0   4  25        1.16       -4.43     29.71 o
   1   4  25     1628.64     1557.27     35.28 o
   2   4  25      756.59      694.55     29.42 o
   3   4  25     1513.87     1545.62     43.85 o
   4   4  25     2082.44     2132.18     47.41 o
   5   4  25     2359.34     2391.85     63.72 o
   6   4  25     1944.15     1938.63     40.43 o
   7   4  25     1033.13      977.11     38.11 o
   8   4  25      539.70      488.63     35.67 o
   9   4  25      504.19      483.17     46.81 o
  -9   5  25      947.82      883.13     57.68 o
  -8   5  25      122.64       97.06     37.98 o
  -7   5  25       76.89       84.49     41.57 o
  -6   5  25      251.87      192.81     39.38 o
  -5   5  25      270.09      264.62     35.08 o
  -4   5  25        2.01       17.92     32.97 o
  -3   5  25      682.23      613.51     43.75 o
  -2   5  25      854.25      765.80     31.99 o
  -1   5  25       48.22       36.21     32.01 o
   0   5  25     3576.55     3542.76     64.95 o
   1   5  25        1.87       -9.35     32.12 o
   2   5  25      310.31      304.86     32.62 o
   3   5  25      382.70      332.05     33.08 o
   4   5  25       41.89       13.50     34.38 o
   5   5  25      110.12      107.19     35.46 o
   6   5  25      406.10      383.94     35.43 o
   7   5  25       30.26       69.44     43.79 o
   8   5  25      687.01      669.82     46.33 o
  -7   6  25      581.94      553.57     53.47 o
  -6   6  25      641.17      677.66     66.53 o
  -5   6  25     1786.46     1762.57     60.05 o
  -4   6  25       25.22       29.56     36.43 o
  -3   6  25      938.80      818.82     41.80 o
  -2   6  25        1.98       -3.47     35.01 o
  -1   6  25     1922.34     1804.58     78.09 o
   0   6  25       10.27       11.16     35.06 o
   1   6  25     1125.94     1023.56     65.03 o
   2   6  25      167.23      101.34     36.79 o
   3   6  25      868.44      711.46     35.02 o
   4   6  25      856.89      985.06     42.99 o
   5   6  25      797.10      801.97     89.90 o
 -12   0  26     1027.97      904.45     55.60 o
 -11   0  26      906.46     1067.01     54.62 o
 -10   0  26     2466.79     2722.87    179.34 o
  -9   0  26       18.52       69.50     55.93 o
  -8   0  26       51.96       20.84     48.54 o
  -7   0  26      238.51      170.00     80.71 o
  -6   0  26     1367.01     1185.17    182.13 o
  -5   0  26     1746.63     1649.23     66.08 o
  -4   0  26     1952.90     2126.35     55.10 o
  -3   0  26     8296.87     8388.47    146.38 o
  -2   0  26      828.43      775.56     65.08 o
  -1   0  26    13467.52    14402.99    186.81 o
   0   0  26     1038.37     1141.16     68.30 o
   1   0  26     9364.59     9857.97    156.18 o
   2   0  26      164.80       77.20     62.29 o
   3   0  26     2409.26     2531.39     87.78 o
   4   0  26      866.20      819.82     62.06 o
   5   0  26     2415.50     2413.24     88.45 o
   6   0  26     1944.72     2043.37     83.49 o
   7   0  26      594.13      580.25     68.34 o
   8   0  26     1897.77     1866.02     84.27 o
   9   0  26      647.79      552.26     73.37 o
  10   0  26     3325.63     3375.96    107.91 o
  11   0  26        0.96      -57.64     85.33 o
 -12   1  26      195.20      215.50     40.79 o
 -11   1  26        2.29       12.53     39.18 o
 -10   1  26        3.52        5.53     36.30 o
  -9   1  26       83.75       90.78     34.73 o
  -8   1  26      200.50      165.01     33.69 o
  -7   1  26      164.98      127.72     32.55 o
  -6   1  26      111.77       94.50     30.42 o
  -5   1  26      273.73      281.65     30.77 o
  -4   1  26        9.06      100.54     35.28 o
  -3   1  26     1223.01     1298.95     37.93 o
  -2   1  26      129.34      351.01     45.17 o
  -1   1  26      245.14      327.31     61.73 o
   0   1  26      165.77      277.98     43.94 o
   1   1  26       42.49       51.92     44.74 o
   2   1  26       75.44      187.98     35.60 o
   3   1  26      462.83      482.12     35.95 o
   4   1  26     1068.17      987.14     64.91 o
   5   1  26      377.36      429.36     36.83 o
   6   1  26     2221.27     2178.18    102.15 o
   7   1  26      177.30      158.58     39.88 o
   8   1  26      355.48      304.89     42.29 o
   9   1  26      247.09      250.90     43.26 o
  10   1  26        3.02       -2.43     44.84 o
 -11   2  26      137.95       87.12     39.09 o
 -10   2  26     2160.91     2179.56     69.73 o
  -9   2  26       84.80       52.46     36.27 o
  -8   2  26     1488.16     1480.04     37.13 o
  -7   2  26     1018.74     1084.51     40.70 o
  -6   2  26     3281.58     3570.26     60.03 o
  -5   2  26     5554.63     5984.50    116.93 o
  -4   2  26     1869.85     1805.54    108.99 o
  -3   2  26     4993.77     4820.89    674.96 o
  -2   2  26      926.97      938.19     37.10 o
  -1   2  26     1307.24     1378.09     41.07 o
   0   2  26     2883.13     3008.23     54.46 o
   1   2  26     4415.96     4462.43     64.18 o
   2   2  26       73.81       90.17     37.20 o
   3   2  26     2214.95     2392.02     86.50 o
   4   2  26     1292.48     1306.53     52.10 o
   5   2  26     3948.53     4482.24     66.24 o
   6   2  26     2848.89     3137.32     58.06 o
   7   2  26     1276.42     1270.51     51.23 o
   8   2  26     1980.65     2095.26     62.83 o
   9   2  26      355.46      272.79     35.57 o
  10   2  26     2593.36     2495.32     46.23 o
 -11   3  26     2485.50     2542.97     58.58 o
 -10   3  26       41.32       36.89     46.50 o
  -9   3  26     1854.97     1929.61     50.67 o
  -8   3  26      430.09      384.90     42.76 o
  -7   3  26     4083.24     4385.29     67.58 o
  -6   3  26     4660.55     5040.96    185.14 o
  -5   3  26     8623.03     9259.52    111.63 o
  -4   3  26     5445.57     5914.70     72.37 o
  -3   3  26     4927.68     5133.82    108.12 o
  -2   3  26     4866.77     5114.51     82.97 o
  -1   3  26      740.00      718.33     36.40 o
   0   3  26     4994.71     5119.50    123.21 o
   1   3  26     1089.17     1042.91     38.31 o
   2   3  26     3588.82     3663.76     84.50 o
   3   3  26     3063.22     3002.23    137.52 o
   4   3  26     3581.75     3792.18    120.48 o
   5   3  26     7144.70     7404.83     87.66 o
   6   3  26     2418.81     2496.36     56.76 o
   7   3  26     3383.00     3638.47     67.25 o
   8   3  26      696.37      587.15     35.86 o
   9   3  26     3348.33     3454.12     52.81 o
  -9   4  26      941.64     1033.21     53.54 o
  -8   4  26     1200.49     1244.10     45.26 o
  -7   4  26      944.94      971.02     43.40 o
  -6   4  26      220.67      223.23     39.90 o
  -5   4  26       66.68       39.59     39.89 o
  -4   4  26      252.64      278.31     39.85 o
  -3   4  26      771.92      642.49     31.00 o
  -2   4  26      258.31      243.02     37.78 o
  -1   4  26     2198.10     2052.13     76.93 o
   0   4  26       26.79       10.69     31.36 o
   1   4  26     2230.72     2284.10     69.08 o
   2   4  26      197.42      136.17     31.31 o
   3   4  26      449.71      401.36     32.02 o
   4   4  26      169.73      133.70     33.27 o
   5   4  26        5.99        4.59     33.64 o
   6   4  26        2.20       -9.43     35.43 o
   7   4  26     1126.90     1255.41     46.24 o
   8   4  26      353.25      300.92     37.44 o
  -8   5  26       49.89       50.32     49.12 o
  -7   5  26     1544.67     1497.42    134.20 o
  -6   5  26     1422.31     1351.60     65.02 o
  -5   5  26      453.29      509.58     34.88 o
  -4   5  26     1650.67     1759.90     70.48 o
  -3   5  26      133.01      133.29     34.59 o
  -2   5  26     1251.68     1244.41     94.22 o
  -1   5  26      119.23       80.61     33.57 o
   0   5  26      902.11      796.15     33.73 o
   1   5  26      224.77      155.46     33.67 o
   2   5  26      468.21      419.29     33.51 o
   3   5  26        4.04       -3.92     34.98 o
   4   5  26     1042.24     1055.33     52.29 o
   5   5  26      391.60      395.18     36.07 o
   6   5  26      349.98      374.39     37.55 o
  -5   6  26       15.83       23.97     39.15 o
  -4   6  26       50.16       52.19     37.89 o
  -3   6  26        2.55        8.51     37.26 o
  -2   6  26        2.14        9.37     36.95 o
  -1   6  26      974.41      836.84     63.05 o
   0   6  26      137.62       96.70     37.35 o
   1   6  26     1320.78     1265.02     75.19 o
   2   6  26        1.25        4.67     37.39 o
   3   6  26      218.93      233.50     38.44 o
   4   6  26      191.06      174.69     45.45 o
 -11   1  27     2954.41     2897.87     51.85 o
 -10   1  27      927.71      901.06     38.47 o
  -9   1  27     1321.20     1359.02     56.31 o
  -8   1  27      941.54      958.92     43.40 o
  -7   1  27      901.11      919.27     33.52 o
  -6   1  27      160.54      139.69     33.13 o
  -5   1  27     1695.16     1710.94     49.16 o
  -4   1  27     1674.07     1662.74     41.97 o
  -3   1  27     1701.85     1707.02     54.62 o
  -2   1  27     3059.33     2937.98     68.26 o
  -1   1  27     1937.17     2043.85     58.67 o
   0   1  27     4688.81     4871.92     83.02 o
   1   1  27     1941.12     1985.98     58.56 o
   2   1  27     5812.65     6105.97     91.53 o
   3   1  27       80.82       48.82     45.90 o
   4   1  27     2388.23     2367.95     51.89 o
   5   1  27      898.05      974.80     39.83 o
   6   1  27     1962.96     1951.79     49.32 o
   7   1  27     1849.82     1963.48     56.57 o
   8   1  27     1698.93     1964.76     62.30 o
   9   1  27     4689.32     5145.93     82.20 o
  10   1  27      186.98      248.65     47.99 o
 -10   2  27      956.25      964.45     56.18 o
  -9   2  27       97.12      125.07     45.81 o
  -8   2  27      694.09      671.77     42.43 o
  -7   2  27      311.10      258.52     42.27 o
  -6   2  27     3206.90     3459.74     61.15 o
  -5   2  27     1084.66     1110.37     51.74 o
  -4   2  27     6035.26     6423.91    126.36 o
  -3   2  27      140.94      185.04     45.29 o
  -2   2  27     6111.60     6298.74    150.81 o
  -1   2  27      439.36      478.34     47.75 o
   0   2  27      650.96      812.68     36.97 o
   1   2  27      670.32      719.26     35.87 o
   2   2  27      191.55      166.33     37.37 o
   3   2  27      752.31      860.06     43.37 o
   4   2  27     1862.97     2005.93    106.89 o
   5   2  27     3890.96     4066.59    129.10 o
   6   2  27     4225.70     4671.10     87.27 o
   7   2  27     2211.30     2332.14     53.67 o
   8   2  27     2483.04     2493.14     71.38 o
   9   2  27      444.04      484.30     47.82 o
 -10   3  27      186.39      217.71     48.03 o
  -9   3  27        5.09        8.28     46.53 o
  -8   3  27      798.85      926.26     44.64 o
  -7   3  27      252.03      256.00     43.81 o
  -6   3  27     1616.20     1422.43     56.56 o
  -5   3  27      440.96      440.55     51.03 o
  -4   3  27     2219.01     2260.86     63.70 o
  -3   3  27      498.77      715.26     40.01 o
  -2   3  27      691.66      704.35     45.08 o
  -1   3  27      145.81      145.84     38.47 o
   0   3  27        6.46       28.97     37.20 o
   1   3  27      112.77      113.99     38.41 o
   2   3  27       36.17       45.68     39.93 o
   3   3  27      516.87      516.76     40.46 o
   4   3  27      126.53      158.87     42.09 o
   5   3  27      670.82      767.35     79.73 o
   6   3  27      818.76      882.28    102.96 o
   7   3  27      245.58      244.97     44.06 o
   8   3  27     2231.26     2298.56    176.26 o
  -8   4  27     1873.22     1974.82     52.44 o
  -7   4  27       12.36       37.71     45.33 o
  -6   4  27     2911.87     3150.44     74.27 o
  -5   4  27     1423.11     1417.17     62.54 o
  -4   4  27     1875.11     2007.09    125.05 o
  -3   4  27     1608.57     1583.29     45.87 o
  -2   4  27     1642.45     1694.59     46.15 o
  -1   4  27     2596.03     2741.66     89.58 o
   0   4  27      386.57      347.55     40.21 o
   1   4  27     1292.29     1346.24     43.59 o
   2   4  27       18.02       22.13     33.76 o
   3   4  27      952.23      920.54     63.23 o
   4   4  27      661.41      632.29     34.58 o
   5   4  27     1425.58     1433.79     59.28 o
   6   4  27     1812.81     1688.05     93.96 o
   7   4  27      819.68      838.47     37.97 o
  -6   5  27      384.85      313.15     59.28 o
  -5   5  27      223.82      197.66     44.32 o
  -4   5  27      258.09      279.73     44.70 o
  -3   5  27       17.17       10.96     36.56 o
  -2   5  27        2.79       26.12     36.40 o
  -1   5  27       70.55       82.95     35.64 o
   0   5  27     1365.40     1398.67     57.39 o
   1   5  27       70.70       60.03     35.35 o
   2   5  27      853.74      744.33     43.98 o
   3   5  27       48.42       36.15     35.96 o
   4   5  27       81.85       39.35     37.66 o
   5   5  27       82.50       72.29     37.77 o
  -2   6  27      100.81      101.59     39.13 o
  -1   6  27     4019.52     4123.33     77.24 o
   0   6  27      199.31      173.51     38.59 o
 -10   0  28     3472.37     3313.08     77.23 o
  -9   0  28     1423.73     1559.02     67.31 o
  -8   0  28      188.39      185.68     50.56 o
  -7   0  28     1525.26     1538.22     54.72 o
  -6   0  28       71.84      146.40     47.06 o
  -5   0  28      217.18      208.98     46.47 o
  -4   0  28       93.59       86.15     45.38 o
  -3   0  28      854.95      951.84     66.99 o
  -2   0  28      207.15      149.94     66.42 o
  -1   0  28      777.65      886.75     65.90 o
   0   0  28      941.02      859.86     65.10 o
   1   0  28     6518.43     6540.80    136.53 o
   2   0  28        4.17       38.38     68.60 o
   3   0  28     1565.64     1679.52     80.40 o
   4   0  28      141.63      115.78     70.16 o
   5   0  28     2347.33     2705.09     97.38 o
   6   0  28      200.47      248.51     72.69 o
   7   0  28     1385.62     1499.64     81.91 o
   8   0  28     1841.10     1671.11     85.56 o
   9   0  28     2510.41     2561.38     98.52 o
 -10   1  28      146.10      191.44     40.37 o
  -9   1  28        2.11       20.40     38.38 o
  -8   1  28      389.63      405.38     36.96 o
  -7   1  28        7.49       10.02     35.30 o
  -6   1  28      500.21      467.60     34.52 o
  -5   1  28       47.53       72.55     33.49 o
  -4   1  28      147.21      183.66     51.12 o
  -3   1  28       19.81       41.81     48.47 o
  -2   1  28      183.77      183.61     47.34 o
  -1   1  28       88.35      147.04     48.37 o
   0   1  28       55.96      207.15     47.03 o
   1   1  28       53.58       96.63     48.81 o
   2   1  28       37.64      216.74     65.93 o
   3   1  28      467.44      352.64     60.71 o
   4   1  28      147.46      150.92     49.24 o
   5   1  28     1320.71     1386.88     45.20 o
   6   1  28      485.55      545.87     43.04 o
   7   1  28     1091.92     1133.40     45.00 o
   8   1  28      758.64      776.33     46.66 o
   9   1  28      825.61      934.16     48.01 o
  -9   2  28      152.09      156.02     47.05 o
  -8   2  28      627.93      476.33     44.80 o
  -7   2  28       44.24       27.08     43.55 o
  -6   2  28     1421.51     1359.58     45.26 o
  -5   2  28     1100.30     1032.68     52.45 o
  -4   2  28     1505.19     1596.75     58.68 o
  -3   2  28     1997.53     2001.09     97.11 o
  -2   2  28     1224.22     1368.87     63.04 o
  -1   2  28     1772.34     1860.65     71.43 o
   0   2  28     3493.02     3689.07     82.11 o
   1   2  28     3224.50     3407.82     60.69 o
   2   2  28     1443.18     1308.59     93.98 o
   3   2  28     2268.25     2277.69     61.83 o
   4   2  28        1.43        9.28     41.88 o
   5   2  28     2403.24     2612.10     56.60 o
   6   2  28     1465.55     1516.88     47.24 o
   7   2  28     2911.80     3183.41     87.88 o
   8   2  28      648.96      698.89     47.47 o
  -8   3  28      316.30      349.74     47.12 o
  -7   3  28     1565.38     1650.24     53.70 o
  -6   3  28        9.10        7.83     56.93 o
  -5   3  28     4166.62     4628.69    183.89 o
  -4   3  28      104.50      138.64     53.67 o
  -3   3  28     8167.61     8885.79    202.75 o
  -2   3  28     1212.64     1302.67     43.53 o
  -1   3  28     4681.41     4912.70     70.34 o
   0   3  28     1442.34     1439.79     61.27 o
   1   3  28     1400.66     1407.58     44.41 o
   2   3  28     2447.13     2544.71     56.57 o
   3   3  28      290.98      275.89     42.59 o
   4   3  28     3287.73     3467.22     88.53 o
   5   3  28      888.47      900.61     43.85 o
   6   3  28     4938.39     5648.19    150.72 o
   7   3  28     1016.19     1006.38     70.03 o
  -7   4  28      437.28      425.37     47.87 o
  -6   4  28        7.13       19.52     56.13 o
  -5   4  28     2081.12     2254.38     97.23 o
  -4   4  28      294.08      257.26     44.47 o
  -3   4  28     2642.93     2764.78     56.70 o
  -2   4  28       15.95       61.02     42.86 o
  -1   4  28        6.73       41.56     42.53 o
   0   4  28        5.24      -14.28     43.03 o
   1   4  28      587.51      580.17     42.86 o
   2   4  28      199.51      187.88     43.40 o
   3   4  28     1117.63     1159.40     43.79 o
   4   4  28      317.74      312.07     44.47 o
   5   4  28      207.82      173.91     46.09 o
   6   4  28       94.64      132.94     47.63 o
  -4   5  28     3444.24     3539.60    165.71 o
  -3   5  28      250.87      244.12     46.75 o
  -2   5  28     3860.00     3858.43     65.88 o
  -1   5  28      266.64      297.96     45.64 o
   0   5  28     5116.30     5434.79    112.57 o
   1   5  28      478.98      532.60     46.11 o
   2   5  28     2617.49     2975.47     76.89 o
   3   5  28       32.29        0.34     38.88 o
  -9   1  29     3005.06     3277.87     67.67 o
  -8   1  29     2404.16     2727.21     49.91 o
  -7   1  29      934.94      841.24     44.44 o
  -6   1  29      183.76      213.49     43.28 o
  -5   1  29      240.95      225.73     43.36 o
  -4   1  29      418.03      431.89     52.45 o
  -3   1  29      184.02      198.38     50.64 o
  -2   1  29      579.79      570.91     50.47 o
  -1   1  29     1269.43     1289.28     59.21 o
   0   1  29     1763.87     1925.63     61.08 o
   1   1  29     1474.01     1539.55     57.33 o
   2   1  29     3404.29     3536.91    140.76 o
   3   1  29      793.94      795.44     76.29 o
   4   1  29      892.38      956.03     52.41 o
   5   1  29       44.85       19.72     55.51 o
   6   1  29     1360.02     1382.31     56.03 o
   7   1  29      141.72      177.92     58.27 o
  -8   2  29       70.16       94.08     47.57 o
  -7   2  29       52.31       54.11     46.80 o
  -6   2  29      569.02      498.37     45.41 o
  -5   2  29       67.43       34.42     55.25 o
  -4   2  29     1369.70     1548.83    110.33 o
  -3   2  29        1.48       21.20     55.54 o
  -2   2  29     1687.95     1782.73     60.40 o
  -1   2  29        1.83       46.76     51.36 o
   0   2  29     1246.15     1440.61     56.54 o
   1   2  29       61.51      111.22     42.51 o
   2   2  29      620.84      673.80     42.71 o
   3   2  29      661.97      735.80     43.26 o
   4   2  29      121.22      126.79     43.68 o
   5   2  29     1401.15     1504.33     48.03 o
   6   2  29      256.14      276.29     47.24 o
   7   2  29     2511.19     2737.59     59.31 o
  -7   3  29      417.79      437.97     57.73 o
  -6   3  29      141.38      167.75     46.91 o
  -5   3  29     1263.63     1328.11     56.76 o
  -4   3  29     2979.82     3291.01     77.02 o
  -3   3  29     1996.10     2107.87     65.02 o
  -2   3  29     1850.15     1844.96     56.98 o
  -1   3  29      646.54      822.65     43.07 o
   0   3  29      200.43      231.67     42.89 o
   1   3  29      558.89      623.78     43.24 o
   2   3  29       73.53       91.30     44.80 o
   3   3  29       18.28       32.62     44.46 o
   4   3  29      106.85      134.89     45.73 o
   5   3  29      550.46      568.24     81.51 o
   6   3  29      106.90      126.46     48.71 o
  -5   4  29      955.89     1156.02     61.46 o
  -4   4  29     2136.29     1978.15    121.33 o
  -3   4  29     1167.29     1327.71     83.91 o
  -2   4  29     3114.05     3333.10     73.79 o
  -1   4  29     1938.10     1837.68     51.11 o
   0   4  29      808.68      819.64     45.34 o
   1   4  29     2800.10     3115.78     70.24 o
   2   4  29      449.75      486.56     46.50 o
   3   4  29     1925.34     2046.58     55.18 o
   4   4  29       19.96       11.45     47.83 o
  -8   0  30     3946.28     4200.39    122.70 o
  -7   0  30     1093.67     1022.92     55.21 o
  -6   0  30     1740.83     1765.61     96.08 o
  -5   0  30     1011.52      928.42     51.72 o
  -4   0  30       18.30       51.51     50.97 o
  -3   0  30     2759.48     2890.07     66.50 o
  -2   0  30       39.78       41.74     73.32 o
  -1   0  30     2333.39     2681.47    100.09 o
   0   0  30      670.54      766.24     77.83 o
   1   0  30     5091.51     5600.05    134.15 o
   2   0  30      270.88      284.96     79.48 o
   3   0  30     1025.86     1117.95     76.05 o
   4   0  30      511.34      418.19     79.33 o
   5   0  30      362.21      205.28     79.10 o
   6   0  30      405.83      371.34     82.69 o
  -7   1  30       14.33       47.17     46.86 o
  -6   1  30     1343.86     1404.02     47.36 o
  -5   1  30      152.19      127.00     44.85 o
  -4   1  30      716.26      659.95     54.92 o
  -3   1  30       10.22       18.95     54.08 o
  -2   1  30      304.15      364.72     54.24 o
  -1   1  30      349.76      325.69     53.03 o
   0   1  30       18.65       92.16     55.87 o
   1   1  30        7.89       70.84     55.47 o
   2   1  30      158.92      247.89     53.89 o
   3   1  30        2.22       39.88     55.37 o
   4   1  30        3.23       57.69     57.34 o
   5   1  30      292.82      206.42     57.93 o
   6   1  30       18.95       26.40     60.37 o
  -7   2  30     2351.28     2530.56     80.75 o
  -6   2  30      680.87      690.29     47.42 o
  -5   2  30      123.07       82.75     45.67 o
  -4   2  30      916.72      788.91     56.31 o
  -3   2  30      124.32      121.52     55.50 o
  -2   2  30     1136.36     1155.90     54.31 o
  -1   2  30      103.55      102.90     54.96 o
   0   2  30     2944.89     3156.60     76.14 o
   1   2  30     1536.74     1348.50     82.28 o
   2   2  30     1379.68     1611.47     48.81 o
   3   2  30      653.91      746.41     79.64 o
   4   2  30     1724.34     1870.91    102.70 o
   5   2  30      451.20      435.93     48.58 o
  -5   3  30     1803.61     1956.05     66.46 o
  -4   3  30      208.92      219.48     59.01 o
  -3   3  30     2488.53     2732.88     72.85 o
  -2   3  30       65.91       81.04     58.10 o
  -1   3  30     2815.06     2817.18     70.80 o
   0   3  30      281.21      296.50     45.11 o
   1   3  30     1281.00     1400.90     69.36 o
   2   3  30     1326.30     1466.15     74.41 o
   3   3  30     1377.70     1297.52     47.21 o
   4   3  30     2059.17     2116.90     54.36 o
  -2   4  30      331.92      328.56     48.03 o
  -1   4  30      467.30      457.98     48.42 o
   0   4  30       59.89       52.09     48.79 o
  -5   1  31     2208.11     2407.61     56.47 o
  -4   1  31      103.70      108.23     46.56 o
  -3   1  31      468.71      526.52     61.11 o
  -2   1  31      742.21      797.43     57.87 o
  -1   1  31     1322.36     1385.02     58.93 o
   0   1  31     1910.69     2192.51     68.02 o
   1   1  31     2163.66     2434.50     99.94 o
   2   1  31     1948.72     2040.22     66.40 o
   3   1  31     2250.30     2370.32    183.41 o
   4   1  31      315.75      295.45     59.20 o
  -4   2  31     2202.63     2484.31    186.14 o
  -3   2  31      263.93      227.56     60.84 o
  -2   2  31      915.83      965.02     59.82 o
  -1   2  31       12.34       24.44     58.88 o
   0   2  31      608.37      772.73     78.27 o
   1   2  31       49.79      113.83     83.08 o
   2   2  31      310.93      305.75     57.93 o
   3   2  31      381.44      386.34     48.50 o
  -2   3  31      282.62      264.84     61.94 o
  -1   3  31      513.71      585.75     48.64 o
   0   3  31      664.03      798.31     80.89 o
  -3   0  32      514.41      510.84     84.22 o
  -2   0  32      540.63      435.76     88.05 o
  -1   0  32     2910.06     3055.22    111.73 o
   0   0  32     2595.11     2654.16    106.46 o
   1   0  32     3362.56     3598.03    119.10 o
  -2   1  32      670.90      706.07     60.51 o
  -1   1  32     1010.52     1015.13     65.56 o
   0   1  32      347.55      379.19     68.38 o
   1   1  32        5.35      120.64     61.39 o
 
